# Supplementary material for: Comparative genomic and transcriptomic analysis revealed genetic characteristics related to solvent formation and xylose utilization in Clostridium acetobutylicum EA 2018
Source: BMC Genomics. 2011 Feb 2;12:93. doi: 10.1186/1471-2164-12-93 (PMC3044671; doi:10.1186/1471-2164-12-93)
Supplement: Additional file 4 — Deletion and insertion sites. The file lists a total of 46 deletion sites and 26 insertion sites between EA 2018 and ATCC 824. [file 1471-2164-12-93-S4.XLS]

## Sheet: Deletion and Insertion sites
Variation in EA 2018	Variation sites in EA 2018	Variation bases	Variation sites in ATCC 824
Insertion	2485420-2485448	28	2486200-2486201
deletion	2305796-2305797	54	2306387-2306442
deletion	3477837-3477838	109	3478389-3478398
deletion	2393229-2393230	138	2393873-2394011
deletion	874363-874364	159	874756-874915
Insertion	3353880-3354074	194	3354620-3354621
deletion	451593-451594	362	451607-451975
Insertion	1276337-1278091	1768	1278675-1278676
deletion	1112030-1112031	1812	1112599-1114411
deletion	310661-310662	a	310672
deletion	2778414-2778415	a	2779159
deletion	2778424-2778425	a	2779171
Insertion	170201	a	170209-170210
Insertion	342897	a	342907-342908
Insertion	88775	a	88774-88775
deletion	196939-196940	a	196949
Insertion	378086	a	378096-378097
deletion	423804-423805	a	423815
deletion	513389-513390	a	513772
deletion	723106-723107	a	723496
deletion	723139-723140	a	723530
Insertion	1088958	a	1089509-1089510
deletion	1112162-1112163	a	1114528
deletion	1136306-1136307	a	1138673
Insertion	1350176	a	1350760-1350761
Insertion	1646443	a	1647028-1647029
Insertion	2485190	a	2485970-2485971
Insertion	2757696	a	2758440-2758441
deletion	520009-520010	aatt	520393-520396
deletion	1109485-1109486	ag	1110037
deletion	3897805-3897806	c	3898454
deletion	168215-168126	c	168215
deletion	340910-340911	c	340922
deletion	789947-789848	c	790239
deletion	832112-832113	c	832505
deletion	1394635-1394636	c	1395220
deletion	1394860-1394861	c	1395446
deletion	1753939-1753940	c	1754525
deletion	1981016-1981017	c	1981607
deletion	1981104-1981105	c	1981696
deletion	2597800-2597801	c	2598554
Insertion	2857272	c	2858017-2858018
Insertion	3697702	c	3698350-3698351
deletion	3938583-3938584	c	3939233
Insertion	2964905-2964906	cc	2965649-2965650
deletion	440686-440687	g	440697
deletion	440732-440733	g	440746
deletion	723041-723042	g	723430
deletion	723063-723064	g	723453
Insertion	723100	g	723490-723491
Insertion	2205347	g	2205937-2205938
deletion	2757523-2757524	g	2758268
deletion	170028-170029	gaggtaacct	170028-170038
deletion	440714-440715	t	440727
deletion	723036-723037	t	723424
deletion	1779525-1779526	t	1780112
deletion	1892152-1892153	t	1892740
deletion	1941415-1941416	t	1942004
deletion	1980998-1980999	t	1981588
deletion	1981111-1981112	t	1981704
Insertion	2158206	t	2158798-2158799
Insertion	2201762	t	2202353-2202354
Insertion	2421647	t	2422428-2422429
deletion	2553723-2553724	t	2554476
Insertion	2583043	t	2583795-2583796
Insertion	2597841	t	2598593-2598594
Insertion	2757516	t	2758259-2758260
Insertion	3546681	t	3547330-3547331
Insertion	2651817-2651826	tacatgatc	2652570-2652571
Insertion	3478148-3478158	tactgctcct	3478808-3478809
deletion	2640319-2640320	tt	2641072-2641073
deletion	p191996-1	actc	p191996-192000
