# Supplementary material for: Comparative genomic and transcriptomic analysis revealed genetic characteristics related to solvent formation and xylose utilization in Clostridium acetobutylicum EA 2018
Source: BMC Genomics. 2011 Feb 2;12:93. doi: 10.1186/1471-2164-12-93 (PMC3044671; doi:10.1186/1471-2164-12-93)
Supplement: Additional file 5 — SNV sites. The file lists 440 single nucleotide variations between EA 2018 and ATCC 824. [file 1471-2164-12-93-S5.XLS]

## Sheet: SNV sites
SNV sites in EA 2018	SNV bases in EA 2018	SNV sites in ATCC 824	SNV bases in ATCC 824
11709	g	11709	a
12826	c	12826	g
12838	g	12838	a
39861	t	39861	c
41414	a	41414	g
111408	t	111407	c
123146	c	123145	t
128297	a	128296	g
159567	c	159566	t
160420	c	160419	t
161409	g	161408	a
162937	g	162936	a
163301	g	163300	t
163451	t	163450	c
165205	g	165204	a
168151	c	168150	t
168152	t	168151	c
168172	c	168171	a
168230	g	168230	a
168233	c	168233	g
168238	g	168238	t
168239	g	168239	c
168241	g	168241	a
168243	g	168243	t
168244	t	168244	g
168439	g	168439	t
170600	c	170609	t
170611	g	170620	a
170977	g	170986	a
181303	a	181312	c
199889	a	199899	g
211084	a	211094	g
221749	a	221759	g
231099	a	231109	g
251672	a	251682	g
265853	t	265863	c
280120	a	280130	g
280291	t	280301	c
303832	g	303842	t
308544	a	308554	g
310068	t	310078	g
330303	t	330314	c
331410	g	331421	a
332290	c	332301	t
334285	g	334296	a
334596	c	334607	t
335632	g	335643	a
335798	g	335809	c
335996	g	336007	t
337900	g	337911	a
337948	a	337959	g
338510	c	338521	a
338987	a	338998	g
339111	g	339122	c
340846	c	340857	t
340847	t	340858	c
340867	c	340878	a
340925	g	340937	a
340928	c	340940	g
340933	g	340945	t
340934	g	340946	c
340936	g	340948	a
340938	g	340950	t
340939	t	340951	g
341134	g	341146	t
341413	a	341425	c
342566	c	342578	t
343033	a	343044	c
344352	c	344363	t
344499	t	344510	c
344622	c	344633	t
345908	g	345919	a
345984	t	345995	c
346074	g	346085	c
346583	a	346594	g
348730	g	348741	t
348761	a	348772	t
350598	a	350609	g
366356	c	366367	t
379676	t	379686	g
389748	a	389758	t
391267	g	391277	a
414961	a	414971	g
423871	g	423881	a
436431	a	436441	g
440684	a	440696	c
440687	t	440699	a
440690	t	440702	g
440693	a	440705	c
440695	a	440707	c
440697	a	440709	c
440705	a	440717	g
440726	a	440739	c
440729	a	440745	c
440734	a	440748	c
440736	a	440750	t
440740	t	440754	a
442484	a	442498	t
442488	a	442502	t
445061	t	445075	c
451621	a	451635	t
451664	g	451678	a
451679	t	451693	c
453704	a	454086	g
568722	a	569109	g
603140	a	603527	g
626310	a	626697	c
653935	c	654322	t
723031	t	723418	c
723043	a	723432	g
723044	a	723433	t
723053	g	723442	t
723058	a	723447	g
723072	g	723463	a
723073	a	723464	g
736277	t	736668	c
745768	a	746159	g
749583	t	749974	g
762802	t	763193	c
772589	a	772980	g
772638	g	773029	t
772659	c	773050	t
772667	g	773058	t
772670	g	773061	a
772697	g	773088	a
772716	a	773107	c
772753	c	773144	g
772782	a	773173	t
772785	g	773176	a
772788	g	773179	a
772823	t	773214	c
772827	a	773218	g
772917	a	773308	c
772918	a	773309	c
772920	a	773311	g
772924	a	773315	c
772927	a	773318	g
772946	c	773337	a
772965	g	773356	c
772989	a	773380	c
772991	t	773382	g
772992	g	773383	a
789630	a	790022	c
789652	g	790044	c
789673	g	790065	a
789688	g	790080	a
789690	a	790082	g
789691	a	790083	c
789714	a	790106	t
808291	c	808683	t
836616	t	837009	g
839282	a	839675	g
841302	t	841695	c
910149	a	910701	g
924288	t	924840	c
958923	a	959475	t
982004	g	982556	a
1000675	a	1001227	g
1070786	a	1071338	g
1085737	a	1086289	c
1105088	a	1105639	g
1106885	g	1107436	a
1109494	g	1110047	a
1109902	a	1110455	c
1109903	a	1110456	c
1112048	a	1112601	c
1183732	a	1186099	g
1186781	g	1189148	c
1226224	t	1228591	g
1290116	t	1290701	c
1345286	a	1345871	t
1361230	c	1361815	t
1394633	g	1395218	a
1394771	a	1395357	g
1394875	a	1395461	c
1394944	t	1395530	a
1394948	a	1395534	g
1402315	a	1402901	g
1402632	g	1403218	c
1414208	g	1414794	a
1414250	g	1414836	a
1414829	g	1415415	t
1455317	t	1455903	c
1459475	t	1460061	c
1466947	c	1467533	g
1494177	t	1494763	c
1495395	t	1495981	c
1605107	t	1605693	a
1636237	a	1636823	g
1643813	a	1644399	t
1646439	a	1647025	c
1646445	a	1647030	t
1646446	a	1647031	t
1657992	a	1658577	c
1676690	g	1677275	a
1719247	t	1719832	c
1753858	t	1754443	c
1759661	t	1760247	g
1778063	a	1778649	c
1778076	c	1778662	t
1778180	a	1778766	g
1778209	t	1778795	c
1778215	g	1778801	a
1778248	g	1778834	c
1778257	a	1778843	g
1778293	t	1778879	c
1778324	g	1778910	a
1778438	a	1779024	g
1780512	t	1781099	c
1782212	g	1782799	c
1829692	g	1830279	a
1829765	g	1830352	a
1829807	g	1830394	a
1829906	g	1830493	a
1853788	g	1854375	a
1853791	g	1854378	a
1866268	a	1866855	c
1875996	t	1876583	c
1878311	a	1878898	t
1890092	a	1890679	g
1892143	a	1892730	c
1892202	a	1892790	c
1894536	t	1895124	g
1900995	c	1901583	t
1905881	g	1906469	c
1921566	t	1922154	c
1924728	a	1925316	c
1925043	t	1925631	g
1931705	t	1932293	a
1940911	g	1941499	a
1941371	a	1941959	c
1941372	c	1941960	g
1941373	g	1941961	a
1952246	t	1952835	c
1969662	a	1970251	c
1977794	a	1978383	g
1988456	t	1989049	g
1988766	a	1989359	t
1992768	t	1993361	c
1993470	c	1994063	g
1993526	c	1994119	g
1993542	c	1994135	a
1993584	c	1994177	g
1994555	g	1995148	a
1998218	c	1998811	t
1998248	c	1998841	t
2003880	c	2004473	t
2031534	c	2032127	a
2035941	c	2036534	g
2055228	g	2055821	t
2064120	t	2064713	c
2085842	c	2086435	a
2095775	t	2096368	g
2113005	a	2113598	t
2113018	g	2113611	a
2113053	t	2113646	c
2113110	t	2113703	c
2113112	t	2113705	g
2113113	t	2113706	a
2135740	a	2136333	g
2135794	a	2136387	t
2170837	c	2171429	t
2182777	t	2183369	g
2194457	t	2195049	g
2200313	t	2200905	c
2200447	c	2201039	g
2201694	a	2202286	t
2211707	c	2212297	a
2211709	c	2212299	a
2230980	t	2231570	c
2233297	c	2233887	g
2233323	t	2233913	g
2233365	c	2233955	a
2235549	t	2236139	c
2247121	a	2247711	g
2280941	c	2281531	t
2293706	c	2294296	t
2349840	t	2350484	c
2349881	g	2350525	t
2352038	c	2352682	g
2352042	a	2352686	t
2352060	a	2352704	t
2364430	t	2365074	c
2370562	t	2371206	c
2396751	t	2397533	c
2404595	g	2405377	t
2424149	a	2424930	c
2429271	t	2430052	g
2429273	a	2430054	g
2459206	t	2459987	c
2474313	t	2475094	g
2519754	c	2520506	t
2556351	c	2557104	t
2565849	a	2566602	g
2582665	t	2583418	c
2589712	g	2590465	t
2594950	c	2595703	t
2594972	c	2595725	t
2594990	c	2595743	t
2631503	c	2632255	a
2631517	c	2632269	t
2631610	c	2632362	t
2639517	c	2640269	g
2640342	t	2641096	c
2653618	t	2654363	c
2669933	c	2670678	t
2669968	t	2670713	c
2677676	a	2678421	g
2677677	a	2678422	g
2697833	t	2698578	g
2716971	a	2717716	c
2737483	t	2738228	c
2754338	t	2755083	c
2757611	t	2758356	a
2757680	c	2758425	t
2766329	t	2767074	c
2781164	t	2781910	c
2788826	c	2789572	g
2799724	t	2800470	c
2837912	t	2838658	c
2840028	t	2840774	c
2841235	a	2841981	c
2851949	t	2852695	c
2855929	c	2856675	t
2888501	c	2889246	t
2896860	a	2897605	g
2901254	a	2901999	c
2913145	t	2913890	c
2925665	t	2926410	c
2929012	t	2929757	c
2945843	t	2946588	c
2958221	t	2958966	c
2963379	c	2964124	a
2978364	t	2979107	c
2984808	c	2985551	g
2984843	t	2985586	g
2985023	t	2985766	g
3021333	t	3022076	c
3048097	t	3048840	g
3055779	a	3056522	g
3101073	t	3101816	c
3101114	c	3101857	t
3102331	t	3103074	c
3118696	a	3119439	g
3123739	t	3124482	c
3184047	t	3184790	c
3193015	t	3193758	c
3215413	t	3216156	c
3219353	t	3220096	c
3223503	t	3224246	c
3229896	g	3230639	a
3236715	c	3237458	t
3251353	t	3252096	c
3285512	t	3286255	c
3287812	c	3288555	a
3322224	t	3322967	c
3336833	c	3337576	a
3337194	a	3337937	g
3338048	c	3338791	t
3353785	g	3354528	a
3355426	a	3355978	c
3355429	c	3355981	a
3374715	a	3375267	g
3407570	t	3408122	c
3408368	c	3408920	a
3412599	t	3413151	c
3427644	c	3428196	t
3472756	a	3473308	g
3477418	t	3478078	c
3477419	g	3478079	c
3477868	c	3478528	g
3477870	c	3478530	t
3477874	g	3478534	c
3477881	a	3478541	c
3477894	a	3478554	g
3477931	t	3478591	c
3477960	g	3478620	a
3478010	t	3478670	c
3478068	a	3478728	g
3478071	t	3478731	c
3478125	t	3478785	c
3478145	t	3478805	c
3478147	c	3478807	t
3478175	g	3478825	c
3478177	t	3478827	a
3478179	t	3478829	g
3478185	c	3478835	t
3478188	c	3478838	t
3478200	t	3478850	c
3478219	t	3478869	g
3478222	t	3478872	c
3478224	a	3478874	g
3478233	c	3478883	a
3478234	t	3478884	c
3478235	g	3478885	c
3478255	t	3478905	g
3478256	c	3478906	t
3478274	g	3478924	c
3478276	t	3478926	g
3478284	c	3478934	t
3478287	c	3478937	t
3478299	t	3478949	c
3478314	c	3478964	t
3478332	c	3478982	a
3478354	t	3479004	g
3478398	t	3479048	c
3478417	t	3479067	g
3478558	t	3479208	c
3478822	g	3479472	t
3485324	t	3485974	g
3504340	c	3504990	t
3518343	a	3518993	g
3520230	a	3520880	g
3547535	a	3548184	g
3584488	a	3585137	g
3588196	t	3588845	c
3591368	g	3592017	a
3614632	a	3615281	g
3616264	a	3616913	g
3625106	g	3625755	c
3645524	t	3646173	g
3655703	g	3656352	a
3672267	a	3672916	g
3696646	a	3697295	c
3762624	a	3763272	g
3799096	g	3799744	t
3799680	c	3800328	t
3799865	c	3800513	t
3799944	a	3800592	g
3800999	g	3801647	a
3801110	g	3801758	a
3809039	t	3809687	c
3846226	a	3846874	g
3887489	a	3888137	g
3898204	t	3898853	c
3900036	a	3900685	t
3929142	t	3929791	g
3929887	t	3930536	a
3931725	a	3932374	g
3934649	g	3935298	a
p18524	c	p18524	a
p20626	g	p20626	a
p22264	t	p22264	c
p36382	t	p36382	c
p54266	g	p54266	a
p56219	g	p56219	a
p60555	t	p60555	g
p64215	c	p64215	a
p83128	t	p83128	c
p111537	t	p111537	c
p152559	t	p152559	c
