# Supplementary material for: Comparative genomic and transcriptomic analysis revealed genetic characteristics related to solvent formation and xylose utilization in Clostridium acetobutylicum EA 2018
Source: BMC Genomics. 2011 Feb 2;12:93. doi: 10.1186/1471-2164-12-93 (PMC3044671; doi:10.1186/1471-2164-12-93)
Supplement: Additional file 6 — Protein variations. The file shows the protein sequence variations affected by deletion, insertion or SNVs between EA 2018 and ATCC 824. [file 1471-2164-12-93-S6.XLS]

## Sheet: Protein variations
Gene locus in EA 2018	Gene locus in ATCC 824	Gene variationsite in EA 2018	Gene varition site in ATCC 824	Protein varition site in EA 2018	Protein varition site in ATCC 824	Product Name	Similar amino acid variations (Y) or not (N)
CEA_G0030	CAC0030	644(A)	644(G)	215(N)	215(S)	Conserved hypothetical protein	Y
CEA_G0080	CAC0080	1160(A)	1159-1160(-)	387-392(N,I,Q,D,L,Stop codon)	387-391(I,Y,K,I,Y,K)	Histidine kinase-like ATPase	N
CEA_G0102	CAC0101	658(T)	658(C)	220(S)	220(Q)	Methyl-accepting chemotaxis protein	N
CEA_G0118	CAC0117	193(A)	193(G)	65(T)	65(A)	protein cheY homolog	N
CEA_G0161	CAC0158	1148(A)	1148(C)	383(E)	383(A)	D-fructose-6-phosphate amidotransferase	N
CEA_G0180	CAC0176	772(A)	772(G)	258(K)	258(E)	Oligopeptide-binding protein, periplasmic component	Y
CEA_G0200	CAC0195	22(T)	22(C)	7-8(-)	8(Q)	Predicted transcriptional regulator	N
CEA_G0210	CAC0205	302(T)	302(C)	101(I)	101(T)	Predicted phosphohydrolase, Icc family	N
CEA_G0239	CAC0234	1072(T)	1072(C)	358(Stop codon)	358(Q)	PTS system, fructoso-specific IIBC component	N
CEA_G0256	CAC0250	488,659(A,T)	488, 659(G,C)	163, 220(E,L)	163, 220(G,S)	Methyl-accepting chemotaxis protein	N
CEA_G0278	CAC0272	31(G)	31(T)	11(G)	11(C)	Amino acid transporter	N
CEA_G0280	CAC0274	245(A)	245(G)	82(E)	82(G)	aspartate ammonia-lyase	N
CEA_G0297	CAC0290	1286(T)	1286(C)	429(L)	429(S)	Sensory transduction histidine kinase	N
CEA_G0303	CAC0294	560(T)	560(C)	187(I)	187(T)	Magnesium and cobalt transporter	N
CEA_G0334	CAC0323	1495(T)	1495(G)	499(Y)	499(D)	Sensory transduction histidine kinase	N
CEA_G0343	CAC0332	95(C)	95(T)	32(S)	32(F)	Beta-mannanase	N
CEA_G0366	CAC0356	623(T)	623(C)	208(V)	208(A)	Conserved hypothetical protein	N
CEA_G0374	CAC0364	493-494(-)	494(A)	165-168(I,I,N,K)	165-168(N,Y,K,Stop Codon)	Metal-dependent hydrolase of the metallobeta-lactamase superfamily	N
CEA_G0384	CAC0374	146(A)	146(G)	49(E)	49(G)	Similar to ABC transporter (permease)	N
CEA_G0387	CAC0377	376,379,381,384,386,387,389-390,396,407-408,424-425,426,429,431,432,435(A,T,T,A,A,A,-,A,-,-,A,A,T,A,A)	376,379,381,384,386,387,390,397,409,427,429,432,434,435,438(C,G,A,G,C,C,C,G,T,G,C,T,A,C,C)	126,127,129,131,132,133,133-134,134,136,137,138,139,140,141,144(T,Y,Q,M,R,K,-,V,L,P,Q,A,V,R,I)	126,127,129,131,132,133,134,135,137,138,139,140,141,142,145(P,E,P,N,E,E,G,Y,C,L,K,L,L,E,N)	Amino acid (glutamine) ABC transporter, permease component	N
CEA_G0392	CAC0382	2335(A)	2335(G)	779(I)	779(V)	Possible transcriptional regulator of levanase operon, AAA-ATPase domain (NtrC family), fused to 2 BglG-like domains	Y
CEA_G0400	CAC0390	346(A)	346(G)	116(K)	116(E)	Cystathionine gamma-synthase	Y
CEA_G0463	CAC0452	547,548(G,G)	671,672(A,A)	224(W)	182(Stop codon)	Permease	N
CEA_G0534	CAC0523	871(A)	871(G)	291(M)	291(V)	SAM-dependent methyltransferase related to tRNA(uracyl-5-)-methyltransferase (trmA family)	Y
CEA_G0579	CAC0565	728(C)	728(T)	243(T)	243(M)	Histidine kinase (HAMP, HisKA and HATPase domains)	N
CEA_G0634	CAC0622	57,58,59,60,61,95-96(G,A,T,A,G)	17,18,19,20,21,56(A,T,A,G,A)	1-32(Totally diff)	1-19(Totally diff)	polyphosphate kinase	N
CEA_G0644	CAC0632	529(A)	529(G)	177(T)	177(A)	Predicted phosphatase	N
CEA_G0653	CAC0641	265(T)	162(C)	89(S)	57(P)	hypothetical protein	N
CEA_G0656	CAC0644	1226(T)	1226(G)	409(V)	409(G)	Spore germination protein gerKA	N
CEA_G0668	CAC0656	52(A)	52(G)	18(K)	18(E)	Predicted transposase (3' fragment)	Y
CEA_G0676	CAC0664	441,490,511,519,522,549,568,605,634,637,640,675,679,769,770,772,776,779,798,817,841,843,844(A,G,C,G,G,G,A,C,A,G,G,T,A,A,A,A,A,A,C,G,A,T,G)	441,490,511,519,522,549,568,605,634,637,640,675,679,769,770,772,776,779,798,817,841,843,844(G,T,T,T,A,A,C,G,T,A,A,C,G,C,C,G,C,G,A,C,C,G,A)	164,173,183,190,202,212,213,214,227,257,258,259,260,273,281,282(A,E,M,K,T,I,D,V,N,K,T,N,N,G,N,G)	164,173,183,190,202,212,213,214,227,257,258,259,260,273,281,282(S,D,I,Q,S,L,N,I,D,P,A,T,S,R,Q,S)	Sugar-binding periplasmic protein	N
CEA_G0695	CAC0683	165,187,208,225,226,233,249,381-382(A,G,G,A,A,G,A,-)	165,187,208,225,226,233,249,382(C,C,A,G,C,A,T,C)	62,70,75,76,78,128,129,130(D,G,I,K,R,A,V,D)	62,70,75,76,78,128,129,130(H,S,M,Q,K,R,S,Stop codon)	hypothetical protein	N
CEA_G0710	CAC0699	416(C)	416(T)	139(T)	139(I)	Spore photoproduct lyase, splB	N
CEA_G0728	CAC0717	1475-1476(-)	1513(C)	505,506,507,508(M,T,Y,N)	493,494,495,496(H,D,V,Stop codon)	Predicted membrane protein	N
CEA_G0732	CAC0720	536(T)	536(G)	179(L)	179(Stop codon)	helix-turn-helix- domain containing protein, AraC type	N
CEA_G0736	CAC0725	163(A)	163(G)	55(K)	55(E)	Predicted membrane protein; CF-9 family	Y
CEA_G0738	CAC0727	806(T)	806(C)	269(F)	269(S)	Amino acid permease, gene yifK	N
CEA_G0762	CAC0751	377-378(---)	377-537(Totally 159 bases insertion)	104-158(---)	104-158(Totally 53 amino acids insertion)	Permease	N
CEA_G0799	CAC0788	236(T)	236(C)	79(F)	79(S)	Ferrichrome transport permease	N
CEA_G0839	CAC0828	720(T)	720(A)	240(D)	240(E)	Conserved hypothetical protein	Y
CEA_G0865	CAC0853	425(C)	425(T)	142(S)	142(L)	HD superfamily hydrolase (HD-GYP domain)	N
CEA_G0883	CAC0871	731(T)	731(C)	244(V)	244(A)	Conserved hypothetical protein	N
CEA_G0958	CAC0946	593(A)	593(C)	198(Q)	198(P)	ComE-like protein, Metallo beta-lactamase superfamily hydrolase, secreted	N
CEA_G0977	CAC0965	93,94(A,A)	93,94(C,C)	32(T)	32(P)	1-acyl-sn-glycerol-3-phosphate acyltransferase	N
CEA_G0978	CAC0966	1288-1686(Totally diff)	1327-1700(Totally diff)	430-561(Totally diff)	443-566(Totally diff)	Predicted membrane protein	N
CEA_G1048	CAC1036	899(T)	899(C)	300(V)	300(A)	Pyruvate kinase	N
CEA_G1051	CAC1039	701(C)	701(G)	234(S)	234(C)	Membrane protein, TerC homolog	N
CEA_G1125	CAC1113	444-1170(Totally diff)	444-1473(Totally diff)	143-390(Totally diff)	143-491(Totally diff)	hypothetical protein	N
CEA_G1134	CAC1123	181(A)	181(G)	61(N)	61(D)	Conserved hypothetical protein	Y
CEA_G1209	CAC1197	129(A)	129(T)	43(K)	43(N)	Conserved hypothetical protein	N
CEA_G1270	CAC1257	304(G)	304(C)	102(E)	102(Q)	50S ribosomal protein L21	Y
CEA_G1285	CAC1272	1-810(longer)	1(longer)	1-270(longer)	1(longer)	Predicted membrane protein	N
CEA_G1327	CAC1313	550(T)	550(C)	184(S)	184(P)	Conserved hypothetical protein	N
CEA_G1333	CAC1319	5(T)	5(C)	2(I)	2(T)	Glycerol uptake facilitator protein, GLPF	N
CEA_G1472	CAC1456	974(T)	974(A)	325(M)	325(K)	Sugar-binding periplasmic protein	N
CEA_G1518	CAC1502	706,710,712,714(A,A,A,A)	706,710,712,714(C,T,T,G)	236,237,238(K,H,K)	236,237,238(Q,L,Stop Codon)	hypothetical protein	N
CEA_G1530	CAC1515	674(A)	674(C)	225(K)	225(T)	Anaerobic sulfite reduction protein C, reductase	N
CEA_G1626	CAC1611	952,1036-1037(T,-)	9521037(C,C)	318,346,347,348,349,350,351(F,L,I,I,W,S,S)	318,346,347,348,349,350,351(L,P,V,Y,W,K,Stop Codon)	Probable cation efflux pump (multidrug resistance protein)	N
CEA_G1650	CAC1636	326339(A,C)	326339(C,T)	99(E)	99(A)	Conserved hypothetical protein	N
CEA_G1651	CAC1637	70,99,105,138,147,183,214(A,T,G,G,A,T,G)	64,93,99,132,141,177,208(G,C,A,C,G,C,A)	24,72(N,V)	22,70(D,I)	Hypothetical protein, CF-12 family	N
CEA_G1653	CAC1639	815-816(-)	816(T)	273-301(Totally 28 amino acid)	273-301(Totally 27 amino acid and a Stop Codon)	Hypothetical protein, CF-7 family	N
CEA_G1693	CAC1680	183,255,298,397(G,G,G,G)	183,255,298,397(A,A,A,A)	86,100,133(D,A,D)	86,100,133(N,T,N)	Holliday junction resolvase-like protein	N
CEA_G1718	CAC1705	389,392(G,G)	389,392(A,A)	130131(S,S)	130131(N,N)	Periplasmic phosphate-binding protein	Y
CEA_G1729	CAC1716	756(A)	756(C)	252(Q)	252(H)	Conserved hypothetical protein	N
CEA_G1742	CAC1729	143(A)	143(T)	48(K)	48(I)	ribosome-associated GTPase	N
CEA_G1755	CAC1742	391(A)	391(G)	131(N)	131(D)	phosphotransacetylase	Y
CEA_G1757	CAC1744	1-76,98,107-108,157(76 Insertion,A,-,A)	1,22,32,82(---,C,T,C)	1-35(25 amino acid Insertion,10 Different)	1-10(10 Different amino acid)	Predicted Zn-finger-like protein, possible nucleic acid binding	N
CEA_G1761	CAC1748	255(T)	255(G)	85(I)	85(M)	ribonuclease III	Y
CEA_G1765	CAC1752	806(C)	806(T)	269(S)	269(F)	Signal recognition particle GTPase, FtsY	N
CEA_G1774	CAC1761	50(G)	50(C)	17(R)	17(T)	ribosomal biogenesis GTPase	N
CEA_G1787	CAC1775	280(T)	280(C)	94(Stop codon)	94(Q)	Predicted membrane protein	N
CEA_G1790	CAC1777	404719(A,T)	404719(C,G)	135240(K,L)	135240(T,R)	Nudix (MutT-like) hydrolase	N
CEA_G1796	CAC1783	857(T)	857(A)	286(M)	286(K)	Proton/sodium-glutamate symport protein	N
CEA_G1805	CAC1792	215,675,676,677,720-721(G,A,C,G,-)	215,675,676,677,720-721(A,C,G,A,T)	72,225,226,241-247(R,K,R,G,G,I,L,D,R)	72,225,226,241-247(K,N,E,W,R,Y,F,G,Stop Codon)	CDP-diglyceride synthetase	N
CEA_G1832	CAC1819	784(A)	784(C)	262(N)	262(H)	aspartate aminotransferase	Y
CEA_G1850	CAC1837	1725,2035(T,A)	1725,2035(A,C)	679(N)	679(H)	DNA mismatch repair protein	Y
CEA_G1853	CAC1840	400(A)	400(G)	134(K)	134(E)	Predicted acetyltransferase domain containing protein	Y
CEA_G1854	CAC1841	712,754,770.826(G,G,G,G)	712,754,770.826(C,T,C,C)	238,252,257,276(D,G,R,E)	238,252,257,276(H,C,T,Q)	Conserved hypothetical protein	N
CEA_G1860	CAC1847	1729,1759(G,G)	1729,1759(A,A)	577,587(V,E)	577,587(I,K)	4-hydroxy-3-methylbut-2-enyl diphosphate reductase/S1 RNA-binding domain protein	Y
CEA_G1896	CAC1883	3748(G)	3748(T)	1250(G)	1250(C)	Conserved hypothetical protein	N
CEA_G1899	CAC1886	859(G)	859(C)	287(V)	287(L)	Conserved hypothetical protein	Y
CEA_G1940	CAC1926	234(C)	234(A)	78(C)	78(Stop codon)	hypothetical protein	N
CEA_G1998	CAC1982	649(T)	649(G)	217(L)	217(V)	Predicted membrane protein	Y
CEA_G2018	CAC2003	1922,1923,1925,1981,2017,2030(A,A,A,A,C,T)	1922,1923,1925,1981,2017,2030(T,C,G,G,T,C)	641,642,661,677(E,K,K,F)	641,642,661,677(V,R,R,Y)	Predicted permease	N
CEA_G2038	CAC2023	305(T)	40(C)	102(F)	14(S)	Membrane protein, related to copy number protein COP	N
CEA_G2066	CAC2052	688(A)	687-688(-)	230-248(18 amino acid)	230-238(7 amino acid and a Stop Codon)	DNA-dependent RNA polymerase sigma subunit	N
CEA_G2096	CAC2082	1136(A)	1136(C)	379(Q)	379(P)	exodeoxyribonuclease VII large subunit	N
CEA_G2112	CAC2098	223(A)	223(C)	75(N)	75(H)	Conserved hypothetical protein	Y
CEA_G2121	CAC2107	580,714(G,A)	580,714(C,G)	194(D)	194(H)	Contains cell adhesion domain	N
CEA_G2122	CAC2109	462(A)	461-462(-)	154-318(164 amino acid)	154-158(4 amino acid and a Stop Codon)	Acetyltransferase	N
CEA_G2125	CAC2112	10(C)	808-809(-)	1-3(3 amino acid)	1-269(269 animo acid)	Uracil permease UraA/PyrP	N
CEA_G2135	CAC2121	337(G,G)	339(T,T)	113(E)	113(Y)	Predicted enzyme with a TIM-barrel fold	N
CEA_G2151	CAC2137	59(A)	59(G)	20(Q)	20(R)	Cation transport P-type ATPase	Y
CEA_G2154	CAC2140	470,510,538(G,A,G)	470,510,538(T,C,C)	157,171,180(S,Q,D)	157,171,180(I,P,H)	flagellar basal body rod protein FlgG	N
CEA_G2158	CAC2144	355(A)	355(G)	119(I)	119(V)	Conserved hypothetical protein	Y
CEA_G2171	CAC2157	974(T)	974(C)	325(I)	325(T)	Flagellar hook-length control protein fliK	N
CEA_G2214	CAC2200	283(G)	283(A)	95(E)	95(K)	Conserved hypothetical protein	Y
CEA_G2229	CAC2214	1-1185(totally different)	1-279(totally different)	395(totally different)	93(totally different)	flagellar motor switch protein	N
CEA_G2267	CAC2252	963,1004(C,A)	963,1004(A,G)	321,335(D,Stop codon)	321,335,336-620(E,W,284 amino acid Insertion)	Alpha-glucosidase fused to unknown alpha-amylase C-terminal. domain	N
CEA_G2268	CAC2253	641,645,663(C,A,A)	641,645,663(G,T,T)	214(A)	214(G)	Membrane-associated sensory histidine kinase-like ATPase	N
CEA_G2306	CAC2290	1772-1773(---)	1773-1910(138 base insertion)	592-593(---)	593-638(46 amino acid insertion)	Extracellular neutral metalloprotease, NPRE, fused to ChW-repeats	N
CEA_G2316	CAC2301	620(G)	620(T)	207(G)	207(V)	Membrane carboxypeptidase mrcB	N
CEA_G2334	CAC2321	744(totally different)	894(totally different)	1-248(totally different)	1-298(totally different)	Predicted glycosyltransferase	N
CEA_G2337	CAC2323	462(A)	462(C)	155(T)	155(P)	Predicted membrane protein	N
CEA_G2363	CAC2349	269(A)	269(G)	90(Y)	90(C)	Conserved hypothetical protein	N
CEA_G2391	CAC2377	1-1224(totally different)	1-567(totally different)	1-407(totally different)	1-188(totally different)	ABC-type dipeptide/oligopeptide/nickel transport systems, periplasmic components	N
CEA_G2392	CAC2377	304-331,411(25 base insertion,-)	304-305,383-567(-,183 base insertion)	102-131(totally different)	102-188(totally different)	Oligopeptide ABC-type transporter, periplasmic binding component (Frameshift)	N
CEA_G2418	CAC2403	769(G)	769(A)	257(V)	257(M)	Predicted membrane protein	Y
CEA_G2450	CAC2436	17-18(-)	-2(A)	1-6(6 amino acid insertion)	1(---)	hypothetical protein	N
CEA_G2454	CAC2440	623(G)	623(A)	208(G)	208(E)	Predicted membrane protein	N
CEA_G2463	CAC2449	256(A)	256(G)	86(S)	86(G)	Predicted flavoprotein	N
CEA_G2484	CAC2470	20(A)	(G)	7(Y)	7(C)	Conserved hypothetical protein	N
CEA_G2485	CAC2471	439(A)	438-439(-)	147-150(R,L,P,I)	147-150(G,C,L,Stop codon)	Transcriptional regulator, TetR/AcrR family	N
CEA_G2495	CAC2481	73(C)	73(A)	25(L)	25(I)	topology modulation protein	Y
CEA_G2536	CAC2523	6,20(GG)	6,20(AT)	7(R)	7(I)	Glycosyltransferase	N
CEA_G2537	CAC2524	494(G)	494(A)	165(R)	165(K)	hypothetical protein	Y
CEA_G2545	CAC2532	771(G)	771(C)	257(K)	257(N)	Protein containing ChW-repeats	N
CEA_G2556	CAC2543	241-249(G,T,A,G,A,T,C,A,T)	240-241(---)	81-83(V,D,H)	80-81(---)	Electron-transferring flavoprotein large subunit	N
CEA_G2559	CAC2546	140(A)	140(G)	47(H)	47(R)	Transcriptional regulator, FadR family	N
CEA_G2588	CAC2577	474,475(T,T)	474,475(C,C)	159(S)	159(P)	GGDEF domain containing protein, (inactivated)	N
CEA_G2603	CAC2592	422(A)	422(C)	141(K)	141(T)	6-pyruvoyl-tetrahydropterin synthase related domain; conserved membrane protein	N
CEA_G2622	CAC2613	270(T)	270(G)	90(C)	90(W)	Transcriptional regulators of NagC/XylR family	N
CEA_G2638	CAC2629	545(A)	545(G)	182(K)	182(R)	Hypothetical secreted protein	Y
CEA_G2653	CAC2644	50-51,58(-,A)	51,58-59(C,-)	18,19(I,I)	18,19(N,N)	carbamoyl phosphate synthase large subunit	N
CEA_G2654	CAC2645	1042(T)	1041-1042(-)	350,352(K,M)	350,352(N,Stop codon)	carbamoyl phosphate synthase small subunit	N
CEA_G2663	CAC2654	364(A)	364(G)	122(I)	122(V)	aspartate carbamoyltransferase catalytic subunit	Y
CEA_G2674	CAC2665	271(A)	271(G)	91(T)	91(A)	putative deoxyribonucleotide triphosphate pyrophosphatase	N
CEA_G2682	CAC2673	1990(G)	1990(C)	664(E)	664(Q)	NAD-dependent DNA ligase LigA	Y
CEA_G2722	CAC2714	826(T)	826(C)	276(Stop codon)	276(Q)	ABC-type transporter, duplicate ATPase component	N
CEA_G2725	CAC2716	307(A)	307(G)	103(I)	103(V)	Predicted glycosyl transferase from UDP-glucuronosyltransferase family	Y
CEA_G2727	CAC2718	1325(T)	1325(G)	442(I)	442(R)	Ethanolamine ammonia lyase large subunit	N
CEA_G2737	CAC2728	163(T)	163(C)	55(C)	55(R)	Hypothetical protein, CF-30 family	N
CEA_G2740	CAC2731	1306(G)	1306(A)	436(E)	436(K)	Predicted permease	Y
CEA_G2741	CAC2732	643(G)	642-643(-)	215-217,219(V,D,G,I)	215-217,219(L,M,E,Stop codon)	ABC transporter, ATPase component	N
CEA_G2778	CAC2771	954(T)	954(G)	318(Y)	318(Stop codon)	amino acid permease-associated region	N
CEA_G2806	CAC2798	286(A)	286(G)	96(M)	96(V)	NADH:flavin oxidoreductase	Y
CEA_G2835	CAC2827	382(A)	382(G)	128(N)	128(D)	S-adenosylmethionine-dependent methyltransferase	Y
CEA_G2841	CAC2833	52(G)	52(T)	18(V)	18(L)	Conserved hypothetical protein	Y
CEA_G2843	CAC2835	1123,1124(G,G)	1122-1123(--)	375-427(52 amino acid)	375-385(10 amino acid and Stop codon)	Gluconate permease, gntP	N
CEA_G2859	CAC2852	359,539,574(A,A,G)	359,539,574(C,C,C)	120,180,192(K,Q,D)	120,180,192(T,P,H)	Predicted amidophosphoribosyltransferase	N
CEA_G2898	CAC2891	3287(A)	3287(G)	1096(Stop codon)	1096(W)	Fusion of alpha-glucosidase (family 31 glycosyl hydrolase) and glycosidase (TreA/MalS family)	N
CEA_G2919	CAC2912	97(A)	97(C)	33(T)	33(P)	Sugar-binding periplasmic protein	N
CEA_G2929	CAC2922	382(T)	382(C)	128(F)	128(L)	thiazole synthase	N
CEA_G2973	CAC2966	1(---)	1-6(6 base insertion)	1(--)	1-2(M,N)	Lactose phosphotransferase system repressor lacR	N
CEA_G2988	CAC2982	536(T)	536(C)	179(L)	179(P)	MinD family ATPase	N
CEA_G2993	CAC2987	88(A)	88(G)	30(S)	30(G)	Primase-like protein, containing TOPRIM domain	N
CEA_G3050	CAC3044	463(A)	463(G)	155(S)	155(G)	CPSD/CAPA conserved membrane protein of Rol/Cld family	N
CEA_G3075	CAC3069	55(A)	55(G)	19(K)	19(E)	Predicted glycosyltransferase	Y
CEA_G3085	CAC3079	235(C)	235(T)	79(L)	79(F)	Conserved hypothetical protein	N
CEA_G3106	CAC3100	649(A)	649(G)	217(T)	217(A)	Predicted permease (Cobalt permease subfamily)	N
CEA_G3154	CAC3151	38(A)	38(G)	13(K)	13(R)	50S ribosomal protein L33	Y
CEA_G3156	CAC3152	236(G)	236(T)	79(S)	79(I)	RNA polymerase factor sigma-70	N
CEA_G3199	CAC3194	865(G)	865(A)	289(E)	289(K)	UDP-N-acetylmuramoyl-L-alanyl-D-glutamate synthetase	Y
CEA_G3212	CAC3208	101,104(G,T)	101,104(T,G)	34,35(G,F)	34,35(V,C)	Conserved hypothetical protein	N
CEA_G3229	CAC3225	826(A)	826(G)	276(K)	276(E)	UDP-N-acetylmuramate--L-alanine ligase	Y
CEA_G3259	CAC3256	412(T)	412(C)	138(Stop codon)	138(R)	Predicted acetyltransferase	N
CEA_G3261	CAC3259	874(G)	874(T)	292(G)	292(Stop codon)	Predicted membrane protein; CF_1 family	N
CEA_G3277	CAC3275	1294(C)	1294(T)	432(P)	432(S)	Possible surface protein, responsible for cell interaction; contains cell adhesion domain and ChW-repeats	N
CEA_G3311	CAC3309	1(---)	1-1119(1119 base insertion)	1(---)	1-373(1-373)	Predicted membrane protein	N
CEA_G3312	CAC3309	1-1035(31 bases different,10 bases insertion)	1-1767(31 bases different,'---)	1-344(35 amino acid different)	1-588(35 amino acid different)	Predicted membrane protein	N
CEA_G3335	CAC3332	1018(G)	1018(A)	340(A)	340(T)	Predicted amidohydrolase	N
CEA_G3349	CAC3346	338(A)	338(G)	113(K)	113(R)	MDR-type permease	Y
CEA_G3350	CAC3347	704(T)	704(C)	235(L)	235(P)	Amino acid transporter, permease	N
CEA_G3373	CAC3370	499(A)	498-499(-)	167-180(9 amino acid different, 5 amino acid insertion)	167-175(9 amino acid different,---)	Predicted transcriptional regulator	N
CEA_G3374	CAC3371	99(A)	99(G)	38(S)	38(G)	2-enoate reductase (Two distinct NAD(FAD)-dependent dehydrogenase domains)	N
CEA_G3404	CAC3401	226(A)	226(G)	76(I)	76(V)	Predicted membrane protein	Y
CEA_G3408	CAC3405	419(A)	419(G)	140(E)	140(G)	ABC-type MDR transporter, ATPase component	N
CEA_G3433	CAC3429	209(T)	209(C)	70(V)	70(A)	Response regulator (CheY-like receiver domain and HTH-type DNA-binding domain)	N
CEA_G3440	CAC3436	798(G)	798(C)	266(M)	266(I)	Probable alpha-arabinofuranosidase	Y
CEA_G3476	CAC3472	455(T)	455(C)	152(V)	152(A)	Protein containing transcriptional regulator domain	N
CEA_G3505	CAC3501	88(T)	88(G)	30(F)	30(V)	Predicted phosphosugar isomerase	N
CEA_G3571	CAC3564	1222(T)	1222(C)	408(Stop codon)	408(Q)	aspartyl-tRNA synthetase	N
CEA_G3603	CAC3596	232(G)	232(T)	78(G)	78(C)	Phosphatidylglycerophosphate synthase	N
CEA_G3604	CAC3597	69,148,333(T,G,G)	69,148,333(C,A,A)	50(V)	50(I)	Rubrerythrin	Y
CEA_G3606	CAC3599	50(G)	50(A)	17(R)	17(K)	Conserved hypothetical protein	Y
CEA_G3614	CAC3607	73(A)	73(G)	25(I)	25(V)	Possible ketopantoate reductase PanE/ApbA	Y
CEA_G3690	CAC3683	1271(A)	1271(G)	424(E)	424(G)	Penicillin-binding protein 2 (serine-type D-Ala-D-Ala carboxypeptidase)	N
CEA_G3702	CAC3696	1133(T)	1133(A)	278(F)	278(Y)	Conserved hypothetical protein	Y
CEA_G3733	CAC3726	23，768(A,A)	23，768(T,C)	8(K)	8(I)	Conserved hypothetical protein	N
CEA_G3736	CAC3729	374(T)	374(C)	125(L)	125(P)	Stage 0 sporulation J, ParB family of DNA-binding proteins	N
CEA_P0016	CA_P0017	11,245(G,A)	11,245(T,C)	4,82(E,G)	4,82(A,V)	Spore germination protein, GRKB	N
CEA_P0019	CA_P0020	1120(C)	1120(T)	407(A)	407(V)	Spore germination protein, GRKA	N
CEA_P0021	CA_P0022	1(---)	1-255(255 bases insertion)	1(---)	1-85(85 amino acids insertion)	Spore germination protein, GRKB	N
CEA_P0052	CA_P0053	317(C)	317(T)	106(P)	106(L)	Xylanase, glycosyl hydrolase family 10	N
CEA_P0054	CA_P0055	506(G)	506(A)	169(S)	169(N)	hypothetical protein CA_P0055	Y
CEA_P0058	CA_P0059	754(A)	754(C)	252(N)	252(H)	Alcohol dehydrogenase	Y
CEA_P0077	CA_P0078	91(A)	91(G)	31(T)	31(A)	acetyl-CoA acetyltransferase	N
CEA_P0104	CA_P0105	214(T)	214(C)	72(F)	72(L)	Arsenate reductase, arsC, protein-tyrosine-phosphatase family enzyme	N
CEA_P0140	CA_P0141	566(T)	566(C)	189(I)	189(T)	Periplasmic hydrogenase small subunit, dehydrogenase	N
