# Supplementary material for: Comparative genomic and transcriptomic analysis revealed genetic characteristics related to solvent formation and xylose utilization in Clostridium acetobutylicum EA 2018
Source: BMC Genomics. 2011 Feb 2;12:93. doi: 10.1186/1471-2164-12-93 (PMC3044671; doi:10.1186/1471-2164-12-93)
Supplement: Additional file 7 — Predicted promoter variations. The file shows the predicted promoter variations between EA 2018 and ATCC 824. [file 1471-2164-12-93-S7.XLS]

## Sheet: Predicted promoters variations
Gene locus in EA 2018	Gene locus in ATCC 824	Gene varition site in EA 2018	Gene varition site in ATCC 824	Product Name
CEA_G0028	CAC0028	-12(T)	-12(C)	Hydrogene dehydrogenase
CEA_G0154		-83(G)	---(A)	Conserved hypothetical protein
CEA_G0155		-7,-8(C,T)	---(T,C)	Conserved hypothetical protein
CEA_G0298		-83(G)	---(A)	Conserved hypothetical protein
CEA_G0299		-7,-8(C,T)	---(T,C)	Conserved hypothetical protein
CEA_G0334	CAC0323	-96(A)	-(97-96)(-)	Sensory transduction histidine kinase
CEA_G0390	CAC0380	-135,-131(A,A)	-135,-131(T,T)	Periplasmic amino acid-binding protein
CEA_G0456	CAC0445	-(13-12)(-)	-12(A)	Protein, containing LuxR family transcriptional regulator HTH domain
CEA_G0634	CAC0622	-15,-3,-2,-(10-9),-(5-4)(T,A,A,-,-)	-15,-3,-2,-9,-4(C,G,T,T,G)	polyphosphate kinase
CEA_G0942	CAC0930	-183(A)	-183(G)	Cystathionine gamma-synthase
CEA_G0962	CAC0950	-33(A)	-(34-33)(-)	Predicted membrane protein
CEA_G1002	CAC0991	-(248-247)(-)	-247(A)	Putative intracellular protease
CEA_G1086	CAC1075	-56(T)	-56(G)	Beta-glucosidase family protein
CEA_G1213	CAC1201	-155(A)	-(156-155)(-)	Conserved hypothetical protein
CEA_G1270	CAC1257	-14(A)	-14(G)	50S ribosomal protein L21
CEA_G1365	CAC1351	-97(T)	-97(C)	Periplasmic sugar-binding protein
CEA_G1506	CAC1490	-260(A)	-260(G)	Conserved hypothetical protein
CEA_G1634	CAC1620	-136(T)	-136(G)	Small acid-soluble spore protein
CEA_G1652	CAC1638	-4(A)	-4(G)	Hypothetical protein, CF-37 family(almost identical)
CEA_G1843		-(57-56)(-)	-56(T)	site-specific recombinase, phage integrase family
CEA_G1864	CAC1851	-34(C)	-34(T)	Predicted pseudouridylate synthase
CEA_G2282	CAC2267	-256(T)	-256(C)	Conserved hypothetical protein
CEA_G2501	CAC2487	-103,-81,-63(C,C,C)	-103,-81,-63(T,T,T)	Conserved hypothetical protein
CEA_G2504	CAC2490	-(13-12),-53(-,T)	-12,-(54-53)(C,-)	Xre family DNA-binding domain and TPR repeats containing protein
CEA_G2545	CAC2532	-(33-32)(-,-)	-32,-33(T,T)	Protein containing ChW-repeats
CEA_G2772	CAC2763	-15(A)	-15(G)	Membrane assosiated methyl-accepting chemotaxis protein with HAMP domain
CEA_G2825	CAC2817	-65(T)	-65(C)	Predicted membrane protein
CEA_G3043	CAC3037	-80(T)	-80(C)	Catabolite control protein, LacI family transcriptional regulator
CEA_G3080	CAC3074	-285(T)	-285(C)	Conserved hypothetical protein
CEA_G3198		-58(A)	-58(G)	Predicted phosphatase
CEA_G3306	CAC3304	-33(A)	-33(G)	Hypothetical protein, CF-42 family
CEA_G3310	CAC3308	-97,-96(G,T)	-97,-96(C,C)	Glycosyltransferase fused to TPR-repeat domain
CEA_G3455	CAC3451	-84(T)	-84(G)	Sugar/Na+(H+) simporter
CEA_G3463	CAC3459	-150(G)	-150(A)	Homolog of cell division GTPase FtsZ, diverged
CEA_G3653	CAC3646	-166(A)	-166(G)	Predicted transcriptional regulator, containing DNA-binding domain of xre family
CEA_G3701	CAC3694	-43(T)	-43(C)	TPR-repeat-containing protein
CEA_G3742	CAC3735	-(8-7)(-)	-7(C)	Predicted RNA-binding protein Jag, SpoIIIJ-associated
CEA_P0034	CA_P0035	-84(T)	-84(C)	Aldehyde-alcohol dehydrogenase, ADHE1
