# Supplementary material for: Comparative genomic and transcriptomic analysis revealed genetic characteristics related to solvent formation and xylose utilization in Clostridium acetobutylicum EA 2018
Source: BMC Genomics. 2011 Feb 2;12:93. doi: 10.1186/1471-2164-12-93 (PMC3044671; doi:10.1186/1471-2164-12-93)
Supplement: Additional file 8 — DNA array data. The file lists the complete set of DNA array data of EA 2018 versus ATCC 824. [file 1471-2164-12-93-S8.XLS]

## Sheet: DNA array data
Locus_tag in ATCC 824	Locus_tag in EA 2018	ProbeName	Product_Name	Locus	COGs	2018vs824-log(2)-9h	2018vs824-log(2)-13h	2018vs824-log(2)-17h	2018vs824-log(2)-21h	2018vs824-log(2)-24h	2018vs824-log(2)-30h
CAC0001	CEA_G0001	CUST_1_PI416587202	chromosomal replication initiation protein	dnaA	COG0593L	-0.230887	-0.212078	0.0183898	1.335	0.731346	0.627062
CAC0002	CEA_G0002	CUST_2_PI416587202	DNA polymerase III subunit beta	dnaN	COG0592L	-0.604836	-0.26823	-0.0740232	0.547248	0.0325289	-0.00808625
CAC0003	CEA_G0003	CUST_3_PI416587202	Small conserved protein, ortholog of YAAA B.subtilis	-	COG2501S	-0.544078	-0.322386	-0.280469	0.518939	0.0217076	0.400602
CAC0004	CEA_G0004	CUST_4_PI416587202	recombination protein F	recF	COG1195L	-0.0371275	-0.0838308	0.0154152	0.829924	0.280631	0.812748
CAC0005	CEA_G0005	CUST_5_PI416587202	Uncharacterized small conserved protein, ortholog of YAAB B.subtilis	-	-	-0.367708	-0.203552	0.0297546	0.750283	0.224356	0.770942
CAC0006	CEA_G0006	CUST_6_PI416587202	DNA gyrase subunit B	gyrB	COG0187L	-0.285364	-0.167016	-0.155968	0.463471	-0.0941773	0.742404
CAC0007	CEA_G0007	CUST_7_PI416587202	DNA gyrase subunit A	gyrA	COG0188L	-0.125324	-0.158742	-0.328297	-0.0380317	-0.444397	0.184324
CAC0008	CEA_G0008	CUST_8_PI416587202	Predicted HD superfamily hydrolase	-	COG4341R	1.46001	0.782291	0.287467	0.534392	0.557624	0.206118
CAC0009	CEA_G0009	CUST_9_PI416587202	Uncharacterized conserved protein, ortholog of YRXA B.subtilis	-	COG1827R	1.2541	0.216341	0.419346	0.537901	0.77218	0.741405
CAC0010	CEA_G0010	CUST_10_PI416587202	hypothetical protein CAC0010	-	COG1615S	0.344707	-0.296925	-0.174568	-0.301167	-0.789085	-2.79765
CAC0011	CEA_G0011	CUST_11_PI416587202	Uncharacterized conserved of ErfK family	-	COG1376S	0.505561	0.0847411	0.153674	-0.0595617	-0.15355	-1.5351
CAC0012	CEA_G0012	CUST_12_PI416587202	Predicted dehydrogenase with iron-sulfur domain	-	COG0579R	-0.725984	-0.631436	-0.401772	-1.19881	-0.912116	-1.96237
CAC0013	CEA_G0013	CUST_13_PI416587202	Uncharacterized small conserved protein, ortholog of T.maritima (4981999) and P.abyssi (5457704)	-	COG3862S	-0.399556	-0.533753	-0.292927	-1.41612	-1.27343	-2.74047
CAC0014	CEA_G0014	CUST_14_PI416587202	Aminotransferase	-	COG0075E	-0.00962164	-0.254792	1.24747	1.51651	0.0713129	-0.33303
CAC0015	CEA_G0015	CUST_15_PI416587202	D-3-phosphoglycerate dehydrogenase	serA	COG0111HE	-0.144427	-0.343046	1.07276	1.04259	0.0405912	-1.28466
CAC0016	CEA_G0016	CUST_16_PI416587202	Related to HTH domain of SpoOJ/ParA/ParB/repB family, involved in chromosome partitioning	-	COG4198S	-0.229624	-0.288262	2.03275	2.86976	1.39872	-1.84909
CAC0017	CEA_G0017	CUST_17_PI416587202	seryl-tRNA synthetase	serS	COG0172J	-0.280328	-0.567311	0.687109	1.88637	0.812982	-1.70444
CAC0018	CEA_G0018	CUST_18_PI416587202	Putative NADPH-quinone reductase, YabF family	-	COG2249R	0.188253	-0.513082	1.16142	0.831653	-0.281033	-1.07795
CAC0019	CEA_G0019	CUST_19_PI416587202	Transcriptional regulator, AcrR family	-	COG1309K	0.188184	0.604144	0.0413351	-0.942156	0.166608	0.549221
CAC0020	CEA_G0020	CUST_20_PI416587202	MDR-type permease	-	COG0477GEPR, COG1511S	0.020587	-0.129265	0.94632	-0.612073	-1.49337	-1.30029
CAC0021	CEA_G0021	CUST_21_PI416587202	seryl-tRNA synthetase	serS	COG0172J	0.0072489	0.0915604	0.117499	1.41283	1.04955	1.16883
CAC0022	CEA_G0022	CUST_22_PI416587202	aspartate-semialdehyde dehydrogenase	asd	COG0136E	-0.139263	0.342276	0.212055	-0.289014	0.995336	-0.443596
CAC0023	CEA_G0023	CUST_23_PI416587202	Transcriptional regulator, LysR family	-	COG0583K	0.0276147	0.328712	0.404833	-0.312932	0.641612	0.0300864
CAC0024	CEA_G0024	CUST_24_PI416587202	Membrane protein, related to Actinobacillus protein (1944168)	-	COG4713S	0.543638	0.809795	1.15924	2.40044	2.59053	1.94003
CAC0025	CEA_G0025	CUST_25_PI416587202	deoxycytidine triphosphate deaminase	dcd	COG0717F	-0.720262	-0.847821	-0.0162353	0.335002	-0.209878	-1.49477
CAC0026	CEA_G0026	CUST_26_PI416587202	hypothetical protein CAC0026	-	-	-0.469008	-0.978663	-0.0940885	0.504611	-0.0470887	-0.770081
CAC0027	CEA_G0027	CUST_27_PI416587202	orotate phosphoribosyltransferase	pyrE	COG0461F	-0.322332	-0.840912	-0.072749	0.342825	-0.448671	-0.656449
CAC0028	CEA_G0028	CUST_28_PI416587202	Hydrogene dehydrogenase	hydA	COG1034C, COG4624R	0.787224	0.782001	0.597466	1.93138	1.269	1.6422
CAC0029	CEA_G0029	CUST_29_PI416587202	Distantly related to cell wall-associated hydrolase, similar to yycO Bacillus subtilis	-	COG3863S	2.18675	2.11859	1.71083	0.995764	1.54351	1.42076
CAC0030	CEA_G0030	CUST_30_PI416587202	hypothetical protein CAC0030	-	-	2.14046	1.94089	1.95704	0.915793	1.25389	0.544316
CAC0031	CEA_G0031	CUST_31_PI416587202	phosphatidylserine decarboxylase	psdD	COG0688I	-0.393503	-0.534446	-0.334666	-0.458309	-0.320133	-1.31076
CAC0032	CEA_G0032	CUST_32_PI416587202	Transcriptional regulator TetR/AcrR family	-	COG1309K	0.204424	0.2183	0.339191	-0.224993	0.0135956	-1.99526
CAC0033	CEA_G0033	CUST_33_PI416587202	ABC1 family protein kinase	-	COG0661R	0.445954	0.777575	0.520772	0.485588	0.473496	0.59616
CAC0034	CEA_G0034	CUST_34_PI416587202	hypothetical protein CAC0034	-	-	-0.342923	-0.0681456	-0.556233	-2.05743	-1.24342	-1.30145
CAC0035	CEA_G0035	CUST_35_PI416587202	Serine/threonine phosphatase (inactivated protein)	-	COG0631T	-0.357062	-0.276524	-0.972205	-1.14941	-1.79048	-1.73444
CAC0036	CEA_G0036	CUST_36_PI416587202	Predicted membrane protein, containing FHA domain	-	COG1716T	1.29752	-0.0809818	-0.775223	1.06087	0.185832	-1.28774
CAC0037	CEA_G0037	CUST_37_PI416587202	MinD family ATPase from ParA/SOJ subfamily	-	COG1192D	0.146772	-0.226197	-0.412773	-1.43837	-1.57924	-0.745174
CAC0038	CEA_G0038	CUST_38_PI416587202	hypothetical protein CAC0038	-	-	0.959001	-0.298656	1.30996	0.63199	-0.737466	-0.302341
CAC0039	CEA_G0039	CUST_39_PI416587202	DNA segregation ATPase FtsK/SpoIIIE family protein, contains FHA domain	-	COG1674D, COG1716T	1.13977	0.421071	0.160574	0.744718	-0.241942	-0.352816
CAC0040	CEA_G0040	CUST_40_PI416587202	Uncharacterized small conserved protein, homolog of yfjA/yukE B.subtilis	-	COG4842S	0.943162	0.16581	0.359103	0.66901	0.234054	1.45636
CAC0041	CEA_G0041	CUST_41_PI416587202	Uncharacterized small conserved protein, homolog of yfjA/yukE B.subtilis	-	COG4842S	0.932716	0.286417	-0.0829444	0.354119	-0.0178185	1.76279
CAC0042	CEA_G0042	CUST_42_PI416587202	Hypothetical protein, CF-1 family	-	-	0.872665	0.28799	0.148669	0.0401197	-0.0636921	0.366232
CAC0043	CEA_G0043	CUST_43_PI416587202	Hypothetical protein, CF-3 family	-	-	0.617518	0.193574	0.516128	0.142099	0.146703	-0.618054
CAC0044	CEA_G0044	CUST_44_PI416587202	Predicted membrane protein	-	-	0.790518	-0.179291	0.756498	0.0923556	0.12958	-0.39914
CAC0045	CEA_G0045	CUST_45_PI416587202	TPR-repeat-containing protein	-	COG0457R	0.616936	0.227382	1.43091	0.082573	-0.758198	-1.0559
CAC0046	CEA_G0046	CUST_46_PI416587202	Hypothetical protein, CF-2 family	-	-	0.693152	0.429591	0.709044	-0.0396003	0.133155	-0.233486
CAC0047	CEA_G0047	CUST_47_PI416587202	Uncharacterized small conserved protein, homolog of yfjA/yukE B.subtilis	-	-	0.570448	0.314023	0.385413	-0.186485	0.0876008	0.378261
CAC0048	CEA_G0048	CUST_48_PI416587202	Hypothetical protein, CF-17 family	-	-	0.196793	0.0205975	0.471566	-0.394082	-0.657353	-0.451033
CAC0049	CEA_G0049	CUST_49_PI416587202	Hypothetical protein, CF-17 family	-	-	-0.0373745	-0.217503	0.134373	-0.291438	-0.344538	-0.831187
CAC0050	CEA_G0050	CUST_50_PI416587202	Hypothetical protein, CF-3 family K28	-	-	0.188337	-0.489197	-0.087768	0.57678	-0.324153	0.228088
CAC0051	CEA_G0051	CUST_51_PI416587202	Hypothetical protein, CF-3 family	-	-	0.383713	-0.295575	0.0236937	0.178379	0.351486	0.243307
CAC0052	CEA_G0052	CUST_52_PI416587202	Hypothetical protein, CF-18 family	-	-	0.0680933	-0.17746	0.481547	0.504058	0.742015	-0.863348
CAC0053	CEA_G0053	CUST_53_PI416587202	hypothetical protein CAC0053	-	-	0.269595	0.374976	0.771515	-0.361137	0.362415	-0.759426
CAC0055	CEA_G0054	CUST_54_PI416587202	Uncharacterized predicted metal-binding protein, ortholog of Streptomyces (2808777)	-	COG4332S	-0.5402	-0.246323	0.0171571	-0.984491	-0.666973	-1.05204
CAC0056	CEA_G0055	CUST_55_PI416587202	hypothetical protein CAC0056	-	-	0.0495711	0.793527	1.00472	1.66486	2.26338	-5.83261
CAC0057	CEA_G0056	CUST_56_PI416587202	hypothetical protein CAC0057	-	-	-0.028224	0.63926	0.756322	1.65377	2.2041	-5.77308
CAC0058	CEA_G0057	CUST_57_PI416587202	hypothetical protein CAC0058	-	-	0.0934229	0.79314	0.809002	1.66751	2.75572	-5.33427
CAC0059	CEA_G0058	CUST_58_PI416587202	hypothetical protein CAC0059	-	-	-0.0796041	0.75125	1.14771	1.45957	2.2051	-5.83959
CAC0060	CEA_G0059	CUST_59_PI416587202	Predicted membrane protein	-	-	0.232801	0.978954	0.550531	0.942325	1.38825	-3.58317
CAC0061	CEA_G0060	CUST_60_PI416587202	Phage-related protein, gp16	-	-	0.618968	1.07037	0.76026	1.60081	2.28187	-4.85502
CAC0062	CEA_G0061	CUST_61_PI416587202	hypothetical protein CAC0062	-	COG4722S	0.696076	1.20488	0.900844	1.72302	2.4262	-3.825
CAC0063	CEA_G0062	CUST_62_PI416587202	hypothetical protein CAC0063	-	COG4926S	0.41625	1.06821	0.637914	0.823695	1.62156	-4.81339
CAC0064	CEA_G0063	CUST_63_PI416587202	hypothetical protein CAC0064	-	-	0.270828	0.790766	1.03807	0.684568	1.4305	-5.72979
CAC0065	CEA_G0064	CUST_64_PI416587202	hypothetical protein CAC0065	-	-	0.171296	0.886188	0.571343	0.243522	0.932165	-5.01756
CAC0066	CEA_G0065	CUST_65_PI416587202	ABC transporter, ATP-binding protein	-	COG1136V	0.77048	0.817896	-0.42682	-0.036384	0.823608	-3.58125
CAC0067	CEA_G0066	CUST_66_PI416587202	(FS) similar to ABC transporter (permease), YXDM B.subtilis ortholog	-	COG0577V	0.709139	0.0571337	0.679616	0.0313849	-0.106998	-1.86024
CAC0068	CEA_G0067	CUST_67_PI416587202	(FS) similar to ABC transporter (permease), YXDM B.subtilis ortholog	-	COG0577V	0.974329	0.385041	0.478101	0.649857	0.760105	-0.777122
CAC0069	CEA_G0068	CUST_68_PI416587202	Predicted iron-binding protein, hemerythrin	-	COG2703P	0.114212	-0.185797	-0.528056	0.647268	0.401674	-1.92224
CAC0070	CEA_G0069	CUST_69_PI416587202	hypothetical protein CAC0070	-	-	-0.811522	-1.6793	-1.56432	-2.26187	-2.13865	-2.45201
CAC0071	CEA_G0070	CUST_70_PI416587202	Uncharacterized conserved protein, YTFE E.coli ortholog	-	COG2846D	0.645452	0.4406	-0.640618	-0.0156383	-0.120218	0.40128
CAC0072	CEA_G0071	CUST_71_PI416587202	hypothetical protein CAC0072	-	COG4309S	0.117031	-0.458967	-1.56177	-0.753845	-0.410805	1.12093
CAC0073	CEA_G0072	CUST_72_PI416587202	Uncharacterized protein, ortholog of YYBG B.subtilis	-	COG1357S	0.445552	0.340963	-0.421931	-0.0658102	-0.104931	-1.42882
CAC0075	CEA_G0075	CUST_73_PI416587202	Ferredoxin	-	COG1145C	-0.120352	-0.555451	-0.989851	-0.148545	-0.825245	0.609454
CAC0076	CEA_G0076	CUST_74_PI416587202	Predicted permease	-	COG0697GER	-0.166606	-0.252612	-0.362469	-1.10455	-1.27656	-2.2246
CAC0077	CEA_G0077	CUST_75_PI416587202	Conserved membrane protein, possible homolog of CAAX-like membrane endopeptidase	-	COG1266R	0.366626	-0.803252	-1.15787	0.863765	-0.587387	1.80923
CAC0078	CEA_G0078	CUST_76_PI416587202	putative accessory gene regulator protein	agrB	COG4512OTK	-4.99228	-8.71284	-9.43594	-9.21854	-9.14927	-7.97564
CAC0079	CEA_G0079	CUST_77_PI416587202	hypothetical protein CAC0079	-	-	-5.80467	-8.52611	-9.44789	-9.01817	-9.00241	-8.44842
CAC0080	CEA_G0080	CUST_78_PI416587202	Histidine kinase-like ATPase	agrC	COG2972T	0.959141	-0.0330649	-0.108489	-0.820349	-0.829934	-1.62242
CAC0081	CEA_G0082	CUST_79_PI416587202	Accessory gene regulator protein A	agrA	COG3279KT	0.725026	0.116016	0.447545	-0.519907	-0.988009	-2.67915
CAC0082	CEA_G0083	CUST_80_PI416587202	Predicted membrane protein	-	COG4403V	-1.8562	-3.39603	-4.03118	-3.88296	-4.01821	-5.13497
CAC0083	CEA_G0084	CUST_81_PI416587202	PemK family of DNA-binding proteins	-	COG2337T	-0.546429	-0.96203	-0.993523	-1.12985	0.0111532	0.638265
CAC0084	CEA_G0085	CUST_82_PI416587202	MutT/Nudix family hydrolase	-	COG0494LR	0.0147046	-0.465305	0.222765	0.368294	0.477613	0.0771056
CAC0085	CEA_G0086	CUST_83_PI416587202	hypothetical protein CAC0085	-	-	0.136026	-0.223768	0.981935	1.61404	0.585762	-0.684235
CAC0086	CEA_G0087	CUST_84_PI416587202	Muconate cycloisomerase related protein, ortholog of YKGB B.subtilis	-	COG2706G	2.80596	2.0469	1.89547	2.51012	3.00713	2.24263
CAC0087	CEA_G0088	CUST_85_PI416587202	Predicted Co/Zn/Cd cation transporter	-	COG0053P	0.416597	-0.0370455	0.653991	1.95472	-0.184082	-0.42813
CAC0088	CEA_G0089	CUST_86_PI416587202	methionine sulfoxide reductase A	-	COG0225O	0.287151	0.30254	0.277606	0.0151805	0.3173	-0.0897236
CAC0089	CEA_G0090	CUST_87_PI416587202	D-3 phosphoglycerate dehydrogenase	serA	COG0111HE	-0.259005	-0.157476	-0.458696	-0.993628	-1.09453	-1.14987
CAC0090	CEA_G0091	CUST_88_PI416587202	Xylanase/chitin deacetylase, NodB family	-	COG0726G	-0.280476	-0.104187	-0.353623	-0.887058	-0.845933	-1.58428
CAC0091	CEA_G0092	CUST_89_PI416587202	ketol-acid reductoisomerase	ilvC	COG0059EH	-0.216616	0	0.220604	1.96328	1.48782	-1.28453
CAC0092	CEA_G0093	CUST_90_PI416587202	Uncharacterized predicted membrane protein, YTWI B.subtilis ortholog	-	COG2707S	-0.863483	-0.419984	-0.573637	1.19192	0.959687	2.1002
CAC0093	CEA_G0094	CUST_91_PI416587202	Transcriptional regulators, LysR family	-	COG0583K	-0.265659	-0.0769905	-0.531986	-0.642312	-0.704284	0.00529952
CAC0094	CEA_G0095	CUST_92_PI416587202	Ferredoxin-nitrite reductase	-	COG0155P	-0.334826	0.205207	0.109798	-1.03086	-0.993127	-2.33801
CAC0095	CEA_G0096	CUST_93_PI416587202	glutamyl-tRNA reductase	hemA	COG0373H	-0.309552	-0.419041	-0.0190372	-0.684122	-1.00611	-2.51311
CAC0096	CEA_G0097	CUST_94_PI416587202	precorrin-2 dehydrogenase	hemW	COG1648H	-0.271546	-0.765167	-0.375432	-0.863838	-0.952643	-1.72165
CAC0097	CEA_G0098	CUST_95_PI416587202	porphobilinogen deaminase	hemC	COG0181H	-0.269537	-0.666166	-0.615654	-1.31303	-1.76914	-1.70613
CAC0098	CEA_G0099	CUST_96_PI416587202	Uroporphyrinogen III syntase	hemD	COG0007H, COG1587H	-0.365211	-0.7988	-0.701831	-1.16607	-1.48429	-1.52906
CAC0099	CEA_G0100	CUST_97_PI416587202	glutamate-1-semialdehyde aminotransferase	hemL	COG0001H	-0.36729	-0.582278	-0.832525	-1.15556	-1.73811	-1.54221
CAC0100	CEA_G0101	CUST_98_PI416587202	delta-aminolevulinic acid dehydratase	hemB	COG0113H	-0.651546	-0.66125	-0.92015	-1.55219	-2.07862	-2.14001
CAC0101	CEA_G0102	CUST_99_PI416587202	Methyl-accepting chemotaxis protein	-	COG0840NT	-0.00282563	-0.841605	-0.494911	-0.574724	-1.00501	-1.10815
CAC0102	CEA_G0103	CUST_100_PI416587202	O-acetylhomoserine sulfhydrylase	-	COG2873E	0.102213	-3.8251	-5.30122	-4.8076	-3.15161	-4.57415
CAC0103	CEA_G0104	CUST_101_PI416587202	Adenylylsulfate kinase	cysC	COG0529P	0.10912	-3.94196	-5.694	-5.47415	-3.88185	-6.51825
CAC0104	CEA_G0105	CUST_102_PI416587202	adenylylsulfate reductase	-	COG1053C	-0.0512962	-2.63012	-5.69125	-5.23707	-4.08825	-7.23518
CAC0105	CEA_G0106	CUST_103_PI416587202	Ferredoxin	-	COG1146C	-0.241813	-2.47123	-5.51789	-5.15711	-4.20645	-7.3469
CAC0106	CEA_G0107	CUST_104_PI416587202	ABC-type probable sulfate transporter, periplasmic binding protein	-	COG0715P	-0.458147	-2.01735	-5.01469	-4.87457	-4.36048	-5.72533
CAC0107	CEA_G0108	CUST_105_PI416587202	ABC-type sulfate transporter, ATPase component	-	COG1116P	-0.798852	-1.80946	-5.22241	-5.16729	-4.48625	-6.38496
CAC0108	CEA_G0109	CUST_106_PI416587202	ABC-type probable sulfate transporter, permease protein	-	COG0600P	-1.21467	-1.57887	-5.099	-5.10512	-4.44377	-7.07007
CAC0109	CEA_G0110	CUST_107_PI416587202	sulfate adenylyltransferase subunit 2	cysD	COG0175EH	-1.93293	-1.10289	-4.51818	-4.22606	-3.40598	-5.95312
CAC0110	CEA_G0111	CUST_108_PI416587202	GTPase, sulfate adenylate transferase subunit 1	cysN	COG2895P	-2.47497	-0.449555	-4.31765	-4.14933	-3.42017	-6.66701
CAC0111	CEA_G0112	CUST_109_PI416587202	Glutamine-binding periplasmic protein fused to glutamine permease	-	COG0765E, COG0834ET	0.906352	2.00502	1.67914	2.9648	4.15791	1.35826
CAC0112	CEA_G0113	CUST_110_PI416587202	Glutamine ABC transporter (ATP-binding protein)	glnQ	COG1126E	0.985225	2.08956	1.59539	2.88455	4.29324	1.67503
CAC0113	CEA_G0114	CUST_111_PI416587202	Transcriptional regulator of sugar metabolism	-	COG1349KG	0.279747	1.11218	1.03477	1.34796	2.28239	1.03054
CAC0114	CEA_G0115	CUST_112_PI416587202	Predicted membrane protein	-	-	0.488518	0.962036	0.890795	1.27459	1.85334	0.964834
CAC0115	CEA_G0116	CUST_113_PI416587202	Uncharacterized protein, Yje/RRF2 family	-	COG1959K	0.651432	0.145595	-0.169488	-0.509013	-1.05947	-0.0661382
CAC0116	CEA_G0117	CUST_114_PI416587202	Carbone-monoxide dehydrogenase, beta chain	-	COG1151C	0.514111	0	-0.370345	-0.383439	-1.84004	-0.424945
CAC0117	CEA_G0118	CUST_115_PI416587202	protein cheY homolog	121	COG0784T	1.39922	-0.162246	-0.500902	-0.0522615	-0.798954	0.157383
CAC0118	CEA_G0119	CUST_116_PI416587202	Chemotaxis protein cheA	cheA	COG0643NT	1.76009	0.848111	0.218312	2.49039	0.211956	2.49175
CAC0119	CEA_G0120	CUST_117_PI416587202	Chemotaxis protein cheW	cheW	COG0835NT	1.27947	0.602668	1.42566	2.1432	-0.507795	2.70473
CAC0120	CEA_G0121	CUST_118_PI416587202	Membrane-associated methyl-accepting chemotaxis protein with HAMP domain	-	COG0840NT	0.874729	-0.184456	1.0673	0.713061	-1.46708	2.29623
CAC0121	CEA_G0122	CUST_119_PI416587202	Chemotaxis protein methyltransferase (cheR)	cheR	COG1352NT	0.694349	-1.05551	1.31822	0.597669	-0.806426	2.30458
CAC0122	CEA_G0123	CUST_120_PI416587202	Chemotaxis respons regulator (cheY)	cheY	COG0784T	-0.781548	-0.328901	-0.764082	-0.777641	-0.656892	0.251026
CAC0123	CEA_G0124	CUST_121_PI416587202	Cytosine deaminase	-	COG0590FJ	-0.540657	-0.211108	-1.11047	-0.838695	-0.623813	0.872522
CAC0124	CEA_G0125	CUST_122_PI416587202	hypothetical protein CAC0124	-	-	0	-0.552062	-2.28356	0.322862	0.796231	1.75827
CAC0125	CEA_G0126	CUST_123_PI416587202	DNA polymerase III subunits gamma and tau	dnaX	COG2812L	-0.487348	-0.310088	-0.273706	-0.472009	-0.315286	-0.156875
CAC0126	CEA_G0127	CUST_124_PI416587202	hypothetical protein CAC0126	-	COG0718S	-0.388521	-0.185712	-0.391717	-0.626605	0.0754586	-0.52338
CAC0127	CEA_G0128	CUST_125_PI416587202	recombination protein RecR	recR	COG0353L	-0.259087	-0.221073	-0.263101	-0.165733	0.463327	0.374734
CAC0128	CEA_G0129	CUST_126_PI416587202	hypothetical protein CAC0128	-	-	-0.31118	-0.200799	-0.198388	-0.293243	0.409087	0.209576
CAC0129	CEA_G0130	CUST_127_PI416587202	BofA B.subtilis ortholog, SigmaK-factor processing regulatory protein	bofA	-	-0.353044	0.154423	-0.490405	-0.260397	0.448956	-0.0584449
CAC0130	CEA_G0131	CUST_128_PI416587202	Uncharacterized membrane protein, YTAF B.subtilis ortholog	-	COG1971S	-0.746644	-0.443665	-0.640804	-0.65722	-1.07604	-1.39628
CAC0132	CEA_G0132	CUST_129_PI416587202	hypothetical protein CAC0132	-	-	-0.0332598	0.307796	0.69833	0.409458	-0.103397	-1.12569
CAC0133	CEA_G0133	CUST_130_PI416587202	Hypothetical protein, CF-4 family	-	-	-0.426665	0.0695024	0.182119	0.182942	-0.175744	0.126298
CAC0134	CEA_G0134	CUST_131_PI416587202	Hypothetical protein, CF-19 family	-	-	-0.123185	-0.20337	-0.489356	0.104029	-0.141319	1.04912
CAC0135	CEA_G0135	CUST_132_PI416587202	Hypothetical protein, CF-23 family	-	-	-1.19776	-0.24493	0.133588	1.14557	2.5019	1.37713
CAC0136	CEA_G0136	CUST_133_PI416587202	hypothetical protein CAC0136	-	-	0.445131	-0.27102	0.379122	1.33351	1.37358	-0.0854464
CAC0137	CEA_G0137	CUST_134_PI416587202	Hypothetical protein, CF-5 family	-	-	0.0939874	-0.283563	0.188562	0.367823	0.219296	-0.0689549
CAC0138	CEA_G0138	CUST_135_PI416587202	ABC transporter, ATP-binding component	-	COG1131V	0.359687	0.443916	0.221809	-0.943384	-0.580702	1.26201
CAC0139	CEA_G0139	CUST_136_PI416587202	Predicted permease	-	COG1277R	0.555772	0.550184	-0.0718699	-1.05654	-0.893921	0.26504
CAC0140	CEA_G0140	CUST_137_PI416587202	Predicted permease	-	COG1277R	0.532691	0.445809	-0.133743	-1.10268	-0.824386	0.148682
CAC0141	CEA_G0141	CUST_138_PI416587202	Membrane permease, predicted cation efflux pumps	-	COG0845M	0.473689	0.403809	-0.085907	-1.01091	-0.797836	0.341388
CAC0142	CEA_G0142	CUST_139_PI416587202	hypothetical protein CAC0142	-	-	0.24989	0.123058	-0.193199	-1.06836	-1.3506	-1.25462
CAC0143	CEA_G0143	CUST_140_PI416587202	hypothetical protein CAC0143	-	-	0.177986	-0.0923383	-0.647264	1.24237	-0.29557	0.709057
CAC0144	CEA_G0144	CUST_141_PI416587202	sugar fermentation stimulation protein A	sfsa	COG1489R	-1.17472	-0.499258	-0.180166	-1.86055	-1.79049	-2.86614
CAC0145	CEA_G0145	CUST_142_PI416587202	N-terminal Zn-ribbon domain and C-terminal MutT domain, YJAD ortholog	-	COG2816L	-0.970443	-0.488919	-0.647621	-1.69226	-1.57832	-2.20969
CAC0146	CEA_G0146	CUST_143_PI416587202	Related to ABC transporter permease component	-	COG1277R	0.260387	0.292783	0.250598	0.267345	0.0569859	-0.451405
CAC0147	CEA_G0147	CUST_144_PI416587202	ABC transporter, ATP-binding protein	-	COG1131V	0.268942	0.221455	0.428972	0.695517	0.70639	0.120385
CAC0148	CEA_G0148	CUST_145_PI416587202	Predicted enzyme with TIM-barrel fold	-	COG3010G	-0.177681	-0.0127154	-0.636404	-2.39703	-0.878542	1.22389
CAC0149	CEA_G0150	CUST_146_PI416587202	hypothetical protein CAC0149	-	-	1.46471	-0.192501	-0.334153	3.07245	3.76244	2.4991
CAC0150	CEA_G0151	CUST_147_PI416587202	hypothetical protein CAC0150	-	-	-0.155979	-0.330105	-0.562371	-1.41805	-1.16945	-0.466664
CAC0151	CEA_G0152	CUST_148_PI416587202	Predicted SAM dependent methyltransferase	-	COG0500QR	-0.204871	-0.286665	-0.442459	-0.787378	-0.785967	-0.306289
CAC0152	CEA_G0153	CUST_149_PI416587202	Ribosomal-protein-alanine acetyltransferase (acetylating enzyme for N-terminal of ribosomal protein S5)	-	COG1670J	-0.318765	-0.204602	0.516809	2.40839	2.13475	1.99924
CAC0153	CEA_G0156	CUST_150_PI416587202	Beta-phosphoglucomutase, putative	-	COG0637R	0.422091	0.221657	0.0522981	0.775538	0.94267	2.22443
CAC0154	CEA_G0157	CUST_151_PI416587202	PTS system, mannitol-specific IIBC component (gene MtlA)	MtlA	COG2213G	1.1455	1.30324	1.45033	2.13935	1.76051	0.615621
CAC0155	CEA_G0158	CUST_152_PI416587202	Putative regulator of the PTS system for mannitol (gene MltR)	MtlR	COG3711K	1.08938	1.34108	1.16172	2.73702	3.04798	0.112955
CAC0156	CEA_G0159	CUST_153_PI416587202	PTS system, mannitol-specific IIA domain (Ntr-type) (gene MltF)	MltF	COG4668G	0.448948	1.21689	1.25424	1.66942	1.01717	0.522238
CAC0157	CEA_G0160	CUST_154_PI416587202	mannitol-1-phosphate 5-dehydrogenase	MtlD	COG0246G	0.200589	1.79164	1.60243	2.73591	2.12841	0.641097
CAC0158	CEA_G0161	CUST_155_PI416587202	D-fructose-6-phosphate amidotransferase	glmS	COG0449M	-0.485957	-0.279228	-0.679889	0.0454997	-0.423806	-1.14076
CAC0159	CEA_G0162	CUST_156_PI416587202	hypothetical protein CAC0159	-	-	0.134607	0.0318907	0.0155395	-0.212714	-0.0854291	1.20498
CAC0160	CEA_G0163	CUST_157_PI416587202	Predicted acetyltransferase	-	COG0454KR	-0.00508389	-0.0592905	0.618625	-0.271885	-0.0358881	-0.645878
CAC0161	CEA_G0164	CUST_158_PI416587202	ABC transporter (permease)	-	COG2807P	-0.674923	-1.21598	-1.40401	-1.74545	-2.43901	-0.137412
CAC0162	CEA_G0166	CUST_159_PI416587202	Transcriptional regulator MarR/EmrR family	-	COG1846K	-0.713898	-0.9216	-0.873501	-1.69639	-1.7966	-1.17291
CAC0164	CEA_G0168	CUST_160_PI416587202	ABC transporter, ATP binding-protein	-	COG1136V	1.0612	-0.640061	-0.435475	1.76408	1.20536	0.317494
CAC0165	CEA_G0169	CUST_161_PI416587202	Predicted ABC transporter, permease component	-	COG0577V	1.40712	0.0334511	-0.0317125	1.40239	0.581712	1.64936
CAC0166	CEA_G0170	CUST_162_PI416587202	hypothetical protein CAC0166	-	COG1978S	-0.154188	-0.264313	-1.73313	-0.199433	0.235256	0.411576
CAC0167	CEA_G0171	CUST_163_PI416587202	Possible sigma factor, diverged member of sigF/sigE/sigG family	-	COG0406G	-0.783141	-0.412011	-0.222062	-0.892472	-0.850211	-1.01606
CAC0168	CEA_G0172	CUST_164_PI416587202	T-RNA-processing ribonuclease BN	-	COG1295S	-1.03051	-0.418593	-0.48205	-0.0638313	-0.308679	-0.324843
CAC0169	CEA_G0173	CUST_165_PI416587202	ABC transporter (ATP-binding protein)	-	COG1131V	-1.20147	-0.802271	-1.69349	-0.701119	-0.310685	1.15799
CAC0170	CEA_G0174	CUST_166_PI416587202	Predicted permease	-	COG0842V	-1.61165	-0.647213	-1.06912	-1.16588	-0.971591	0.118412
CAC0171	CEA_G0175	CUST_167_PI416587202	Predicted permease	-	COG0842V	-0.785448	-0.642731	-0.510662	-1.25272	-1.30165	0.717009
CAC0172	CEA_G0176	CUST_168_PI416587202	Predicted membrane protein	-	-	-1.06609	-0.444611	-1.04188	-0.676357	0.915132	-0.0443072
CAC0174	CEA_G0178	CUST_169_PI416587202	Response regulator, CheY-like receiver domain and HTH DNA-binding domain	-	COG2197TK	-0.631645	-0.466595	0.0338202	-1.73733	-1.41003	-1.84684
CAC0175	CEA_G0179	CUST_170_PI416587202	N-acetylmuramic acid-6-phosphate etherase	murQ	COG2103R	1.94435	1.26609	1.21116	0.578033	1.65093	2.41166
CAC0176	CEA_G0180	CUST_171_PI416587202	Oligopeptide-binding protein, periplasmic component	appA	COG0747E	2.56498	2.06323	2.36635	2.08086	3.25155	3.70515
CAC0177	CEA_G0181	CUST_172_PI416587202	Oligopeptide transport permease protein	appB	COG0601EP	0.681294	0.43613	0.444665	1.09848	1.89748	2.09597
CAC0178	CEA_G0182	CUST_173_PI416587202	Oligopeptide transport permease protein	appC	COG1173EP	0.470615	0.322104	-0.467113	0.77569	1.50749	2.4908
CAC0179	CEA_G0183	CUST_174_PI416587202	Oligopeptide transport ATP-binding protein	appD	COG0444EP	0.258765	0.554542	0.389989	0.0958529	0.605496	1.03176
CAC0180	CEA_G0184	CUST_175_PI416587202	Oligopeptide ABC transporter, ATP-binding protein	appF	COG4608E	0.564694	0.415637	0.417387	-0.308675	0.264961	1.77904
CAC0181	CEA_G0186	CUST_176_PI416587202	Similar to beta-lactamase	-	COG1680V	0.0639563	0.396066	0.310904	-0.318683	0.297575	1.11724
CAC0182	CEA_G0187	CUST_177_PI416587202	Beta-glucosidase homolog	-	COG1472G	0.735674	0.972673	-0.371456	0.557671	1.28779	1.7556
CAC0183	CEA_G0188	CUST_178_PI416587202	Transcriptional regulators of NagC/XylR (ROK) family, sugar kinase	-	COG2971G	0.538766	1.11834	1.31951	0.783422	1.21507	1.30731
CAC0184	CEA_G0189	CUST_179_PI416587202	Predicted acetyltransferase	-	COG0454KR	0.68039	1.20677	1.10138	1.09431	1.81566	1.8132
CAC0185	CEA_G0190	CUST_180_PI416587202	Uncharacterized membrane protein, YBBC B.subtilis ortholog	-	COG3876S	0.580796	1.13871	1.10487	1.08661	1.45459	1.8457
CAC0186	CEA_G0191	CUST_181_PI416587202	Xre family DNA-binding domain and TPR-repeat-containing protein	-	COG0457R, COG1396K	-0.429945	-0.581499	-0.744867	-2.01182	-1.88578	-2.76553
CAC0187	CEA_G0192	CUST_182_PI416587202	glucosamine-6-phosphate deaminase	nagB	COG0363G	0.0835915	-0.395056	0.0212212	-0.747396	-0.838329	-1.56978
CAC0188	CEA_G0193	CUST_183_PI416587202	N-acetylglucosamine-6-phosphate deacetylase (gene nagA)	nagA	COG1820G	0.154317	-0.0489539	0.0644559	-0.369646	-0.499456	-0.539204
CAC0189	CEA_G0194	CUST_184_PI416587202	Similar to transcriptional regulator, GntR family	-	COG2188K	0.265693	-0.0757655	0.0116854	-0.438471	-0.388588	0.377152
CAC0190	CEA_G0195	CUST_185_PI416587202	Beta-lactamase	-	COG2367V	1.07551	1.02151	-0.160746	-0.410908	-0.107908	0.895744
CAC0191	CEA_G0196	CUST_186_PI416587202	Transcriptional regulator, RpiR family	-	COG1737K	1.33118	1.03685	0.100547	0.65501	0.401957	2.01695
CAC0192	CEA_G0197	CUST_187_PI416587202	Similar to chloromuconate cycloisomerase	-	COG4948MR	0.721931	0.844276	1.07014	0.481606	-0.240114	0.674964
CAC0193	CEA_G0198	CUST_188_PI416587202	Uncharacterized conserved membrane protein, affecting LPS biosynthesis	-	COG1807M	1.08608	1.24898	-0.968426	-0.0808152	3.22634	1.64532
CAC0194	CEA_G0199	CUST_189_PI416587202	Glycosyltransferase involved in cell wall biogenesis	-	COG0463M	1.51724	1.2038	-1.65169	-2.40182	1.60372	1.52901
CAC0195	CEA_G0200	CUST_190_PI416587202	Predicted transcriptional regulator	-	COG1733K	0.420847	-0.205456	-1.78498	-0.834188	-0.491549	0.506246
CAC0196	CEA_G0201	CUST_191_PI416587202	NADH-dependent flavine oxidoreductase	-	COG1902C	0.19075	0.0940018	-1.71468	-2.13226	-1.28618	-2.53966
CAC0197	CEA_G0202	CUST_192_PI416587202	Transcriptional regulator, MarR/EmrR family	-	COG1846K	-0.449367	-0.371962	-0.0384359	0.201994	-0.0949053	1.32493
CAC0198	CEA_G0203	CUST_193_PI416587202	Uncharacterized membrane protein, ortholog YYAS B.subtilis	-	COG2364S	-0.477447	-0.362421	-0.32091	0.301801	-0.16307	0.308618
CAC0199	CEA_G0204	CUST_194_PI416587202	hypothetical protein CAC0199	-	-	-0.841403	-0.251271	-1.22211	0.216089	0.88023	-0.325307
CAC0200	CEA_G0205	CUST_195_PI416587202	Uncharacterized membrane protein	-	COG2717S	-0.0695743	-0.726391	-1.22282	-0.0864539	-0.401861	0.264298
CAC0201	CEA_G0206	CUST_196_PI416587202	Transcriptional regulators, AcrR family	-	COG1309K	-0.49743	-0.257895	-0.0944643	0.601594	0.246979	1.10811
CAC0202	CEA_G0207	CUST_197_PI416587202	Hydrolase of the alpha/beta superfamily	-	COG0596R	-0.6011	-0.689702	-0.801115	-1.34917	-0.873774	-0.20253
CAC0203	CEA_G0208	CUST_198_PI416587202	flavodoxin	-	COG0716C	-0.591026	-0.455241	-0.406379	0.178508	0.532117	0.285467
CAC0204	CEA_G0209	CUST_199_PI416587202	Sortase (surface protein transpeptidase), YHCS B.subtilis ortholog	srta	COG3764M	0.232184	-0.0225276	-0.711442	0.205654	0.477391	-0.237695
CAC0205	CEA_G0210	CUST_200_PI416587202	Predicted phosphohydrolase, Icc family	-	COG1409R	0.830878	0.785325	0.669873	1.77936	1.63324	1.35607
CAC0206	CEA_G0211	CUST_201_PI416587202	hypothetical protein CAC0206	-	COG5438S	0.528074	0.372171	-0.179022	0.923813	1.4402	0.0144253
CAC0207	CEA_G0212	CUST_202_PI416587202	Hypothetical protein, CF-6 family	-	-	0.0265179	-0.317943	-0.219812	-0.418332	-0.910695	-1.39856
CAC0208	CEA_G0213	CUST_203_PI416587202	Predicted membrane protein; CF-20 family	-	-	-0.0422808	-0.440005	-0.527476	0.340317	0.248984	0.384756
CAC0209	CEA_G0214	CUST_204_PI416587202	Predicted membrane protein; CF-20 family	-	-	-0.217903	-0.605654	-0.376534	0.516973	0.408433	-0.628181
CAC0210	CEA_G0215	CUST_205_PI416587202	Biotine synthase (gene bioB)	bioB	COG0502H	-0.0274058	0.545486	1.46966	0.986016	5.46557	2.02807
CAC0211	CEA_G0216	CUST_206_PI416587202	BioY protein precursor	bioY	COG1268R	-0.309873	0.411727	0.346318	-0.110858	5.3135	3.60696
CAC0212	CEA_G0217	CUST_207_PI416587202	Biotin-(acetyl-CoA carboxylase) ligase	-	COG0340H, COG1654K	-0.417869	-0.79437	-0.848231	-1.1754	-1.08562	-0.821996
CAC0213	CEA_G0218	CUST_208_PI416587202	Protein containing LysM motif repeat	-	COG1652S	0.0742694	2.38884	0.0923501	0.969675	2.44119	3.11764
CAC0214	CEA_G0219	CUST_209_PI416587202	Endoglucanase, aminopeptidase M42 family	-	COG1363G	0.224864	0.022354	0.0164604	0.714328	1.14972	0.342132
CAC0215	CEA_G0220	CUST_210_PI416587202	Endoglucanase, aminopeptidase M42 family	-	COG1363G	0.0589466	0.157139	0.0939874	0.62491	0.632112	-0.593714
CAC0216	CEA_G0221	CUST_211_PI416587202	Endoglucanase, aminopeptidase M42 family	-	COG1363G	-0.128606	-0.0329514	-0.0671158	0.287516	0.420297	-0.364083
CAC0217	CEA_G0222	CUST_212_PI416587202	Prephenate dehydrotase (pheA)	pheA	COG0077E	-0.405116	-0.324977	-0.133064	0.184138	0.20775	-0.43494
CAC0219	CEA_G0224	CUST_213_PI416587202	Uracyl DNA glycosilase	-	COG1573L	-0.312764	-0.162356	-0.687274	-0.261526	-0.372587	0.249977
CAC0220	CEA_G0225	CUST_214_PI416587202	hypothetical protein CAC0220	-	-	-0.795994	-0.120187	-0.347525	-0.432282	-0.102576	-0.916069
CAC0221	CEA_G0226	CUST_215_PI416587202	Aspartate aminotransferase	-	COG0075E	-0.921575	-0.145509	-0.488931	-0.85414	-0.619583	-1.55618
CAC0222	CEA_G0227	CUST_216_PI416587202	Exodeoxyribonuclease (exoA)	exoA	COG0708L	-0.470195	-0.0569726	-0.691042	-1.31437	-0.773701	-1.39907
CAC0223	CEA_G0228	CUST_217_PI416587202	Predicted N6-adenine-specific DNA methylase	-	COG0116L	-0.486551	-0.476003	-0.721386	-0.808457	-0.862527	-0.389214
CAC0224	CEA_G0229	CUST_218_PI416587202	Response regulator (CheY-like receiver domain and HTH DNA-binding domain)	-	COG0745TK	-0.344884	-0.248945	-0.649964	-0.433314	-0.426277	-0.69753
CAC0225	CEA_G0230	CUST_219_PI416587202	Sensory transduction histidine kinase	-	COG0642T	-0.331553	-0.0898572	-0.154236	-0.38775	-0.398203	-1.51104
CAC0226	CEA_G0231	CUST_220_PI416587202	ABC transporter, ATP-binding protein	-	COG1136V	0.0895537	-0.089303	-1.6348	-0.323645	0.366212	-0.251987
CAC0227	CEA_G0232	CUST_221_PI416587202	Predicted permease	-	COG0577V	0.0112472	-0.340568	-1.18041	-0.811417	-0.410205	-1.02164
CAC0228	CEA_G0233	CUST_222_PI416587202	hypothetical protein CAC0228	-	-	-0.214567	-0.451777	-0.0986109	-1.74281	-0.776575	-0.584281
CAC0229	CEA_G0234	CUST_223_PI416587202	Predicted Zn-dependent protease, TLDD ortholog	-	COG0312R	0.272517	0.291614	-0.132374	-0.645261	-0.214845	-0.418964
CAC0230	CEA_G0235	CUST_224_PI416587202	Inactivated predicted Zn-dependent protease, PMBA ortholog	-	COG0312R	-0.0471487	0.38999	-0.0343552	-0.974089	-0.458411	-0.73674
CAC0231	CEA_G0236	CUST_225_PI416587202	Transcripcional regulator of sugar metabolism	-	COG1349KG	-0.149479	-2.2019	-2.96611	0.780025	-0.342831	-1.42415
CAC0232	CEA_G0237	CUST_226_PI416587202	1-phosphofructokinase (fructoso 1-phosphate kinase)	fruB	COG1105G	1.39315	-0.0279141	0.998239	0.753784	-0.644673	0.543322
CAC0233	CEA_G0238	CUST_227_PI416587202	PTS system, IIA component	-	COG1762GT	1.48557	0.438377	1.37446	0.862548	0.0214929	0.45767
CAC0234	CEA_G0239	CUST_228_PI416587202	PTS system, fructoso-specific IIBC component	-	COG1299G, COG1445G	1.03423	0.712377	0.023862	0.303165	-0.505196	0.350326
CAC0235	CEA_G0241	CUST_229_PI416587202	Chloramphenicol acetyltransferase	-	COG4845V	-1.07587	-0.730805	-0.808131	-1.94477	-1.2801	-1.69828
CAC0236	CEA_G0242	CUST_230_PI416587202	ABC-type multidrug transport system, ATP-ase component	-	COG1131V	-0.539086	-0.5334	-0.402623	-1.4202	-1.09937	-0.769012
CAC0237	CEA_G0243	CUST_231_PI416587202	ABC transporter, permease component	-	COG0842V	-0.414542	-0.581434	0.0976624	-1.45066	-1.39567	-2.10621
CAC0238	CEA_G0244	CUST_232_PI416587202	ABC transporter, permease component	-	COG0842V	-0.340556	-0.299521	-0.762191	-1.36369	-2.0037	-1.97779
CAC0239	CEA_G0245	CUST_233_PI416587202	Histidine kinase-like ATPase	-	COG4585T	-0.46588	-0.380032	-0.90551	-1.54754	-1.68009	-2.01214
CAC0240	CEA_G0246	CUST_234_PI416587202	Response regulator (CheY-like recever domain and HTH DNA-binding domain)	-	COG2197TK	-0.573023	-0.545484	-0.811857	-1.56232	-1.62509	-1.77979
CAC0241	CEA_G0247	CUST_235_PI416587202	ABC-type multidrug transport system, ATP-ase compoment	-	COG1131V	-0.271981	-0.494086	-0.585501	-2.21903	-2.18312	-3.08705
CAC0242	CEA_G0248	CUST_236_PI416587202	Predicted permease	-	COG0842V	0.0558029	-0.360193	-1.37676	-1.88457	-2.25317	-1.93965
CAC0243	CEA_G0249	CUST_237_PI416587202	Predicted permease	-	COG0842V	-0.331165	-0.381331	-1.13863	-1.87032	-1.78933	-2.6049
CAC0244	CEA_G0250	CUST_238_PI416587202	Integral membrane protein (permease)	-	COG4591M	-0.062748	-0.460341	-1.40872	-2.04889	-1.79483	-1.05286
CAC0245	CEA_G0251	CUST_239_PI416587202	ABC transporter ATP-binding protein	-	COG1136V	-0.0909386	-0.561235	-1.44189	-2.12595	-1.56977	-2.00248
CAC0246	CEA_G0252	CUST_240_PI416587202	Conserved membrane protein, predicted permease	-	COG0730R	-0.271077	-0.68697	-1.28387	-1.63814	-1.48824	-1.88898
CAC0247	CEA_G0253	CUST_241_PI416587202	Predicted permease	-	-	-0.303721	-0.538321	-0.887873	-1.08987	-1.04285	-1.75782
CAC0248	CEA_G0254	CUST_242_PI416587202	Transposon related protein	-	COG3328L	-0.0529032	-0.439917	-0.486483	-0.370123	-0.313943	-1.03786
CAC0249	CEA_G0255	CUST_243_PI416587202	Glyoxalase I (glyoxalase family)	-	COG0346E	-0.413693	-0.224976	-1.35645	-0.675991	-1.15548	-0.402782
CAC0250	CEA_G0256	CUST_244_PI416587202	Methyl-accepting chemotaxis protein	-	COG0840NT	-0.558394	-0.036782	-0.870526	-0.156492	-1.11301	-1.34344
CAC0251	CEA_G0257	CUST_245_PI416587202	Uncharacterized Fe-S protein (fragment)	-	COG1600C	-1.05484	-0.093544	-1.42601	0.379372	2.61198	1.31622
CAC0252	CEA_G0258	CUST_246_PI416587202	Molybdate-binding protein	-	COG1910P	-0.40283	1.48724	0.932291	2.20745	4.79936	5.12634
CAC0253	CEA_G0259	CUST_247_PI416587202	Nitrogenase iron protein (nitrogenase component II) gene nifH	nifH	COG1348P	-0.651402	1.33621	2.44237	3.47387	6.5443	7.76766
CAC0254	CEA_G0260	CUST_248_PI416587202	Nitrogen regulatory protein PII (nitrogen fixation nifHD)	nifHD	COG0347E	-1.53862	1.08803	0.269191	1.67592	4.70611	7.04151
CAC0255	CEA_G0261	CUST_249_PI416587202	Nitrogen regulatory protein PII (nitrogen fixation nifHD)	nifHD	COG0347E	-0.861543	1.50787	0.414662	2.11513	6.31824	7.24698
CAC0256	CEA_G0262	CUST_250_PI416587202	Nitrogenase molybdenum-iron protein, alpha chain (nitrogenase component I) gene nifD	nifD	COG2710C	-0.540067	1.09645	0.151449	1.61401	5.31921	7.0798
CAC0257	CEA_G0263	CUST_251_PI416587202	Nitrogenase molibdenum-iron protein, beta chain, gene nifK	nifK	COG2710C	-0.626144	0.984372	0.517911	1.64255	5.39127	7.31991
CAC0258	CEA_G0264	CUST_252_PI416587202	Nitrogenase iron-molibdenum cofactor biosinthesis protein, gene nifE	nifE	COG2710C	-0.642624	0.549842	1.18496	0.714232	3.8082	5.29236
CAC0259	CEA_G0265	CUST_253_PI416587202	Fusion nifN/K+nifB (nifN-nitrogenase iron molybdenum cofactor biosinthesis protein, nifK-nitrogenase molibdenum-iron protein beta chain, nifB-nitrogenase iron-molibdenum cofactor biosynthesis protein)	-	COG0535R, COG2710C	-0.708281	0.243039	0.271213	0.0390338	3.32808	4.55639
CAC0260	CEA_G0266	CUST_254_PI416587202	Homocitrate syntase, omega subunit nifV (nivO)	nifV	COG0119E	-0.658775	0.196331	0.755559	0.0202383	3.23571	4.02028
CAC0261	CEA_G0267	CUST_255_PI416587202	Homocitrate synthase,alpha subunit nifV(nioA)	nifV	COG0119E	-0.304876	-0.236962	0.183229	-0.525284	1.9231	3.7542
CAC0262	CEA_G0268	CUST_256_PI416587202	Tryptophan-rich possible sensory protein, TSPO homolog	-	COG3476T	-0.384277	-0.0276508	0.544631	-0.288441	1.63692	3.29217
CAC0263	CEA_G0269	CUST_257_PI416587202	Phosphoserine phosphatase related protein	serB	COG0560E	-0.0280303	0.0363569	-1.12593	-2.8503	-0.657763	-0.582098
CAC0264	CEA_G0270	CUST_258_PI416587202	Predicted membrane protein	-	COG1277R	0.227156	-0.0158187	-0.484056	0.240243	0.214674	1.07717
CAC0265	CEA_G0271	CUST_259_PI416587202	Transcriptional regulator, GntR family	-	COG1725K	0.290882	0.0814219	0.377552	-0.54509	0.241005	-0.593559
CAC0266	CEA_G0272	CUST_260_PI416587202	ABC transporter, ATP-binding protein	-	COG1131V	0.337218	0.165106	-0.0250635	0.314749	0.278128	-0.0901651
CAC0267	CEA_G0273	CUST_261_PI416587202	L-lactate dehydrogenase	ldh	COG0039C	0.241571	-0.047512	-0.602731	0.415583	0.392849	0.548239
CAC0268	CEA_G0274	CUST_262_PI416587202	ABC transporter ATP-binding protein	-	COG1131V	-0.373633	-0.177922	-1.06066	-2.12682	-1.50281	-1.24835
CAC0269	CEA_G0275	CUST_263_PI416587202	Uncharacterized membrane protein	-	-	-0.239143	-0.368841	-1.08091	-2.27021	-1.93178	-1.52015
CAC0270	CEA_G0276	CUST_264_PI416587202	hypothetical protein CAC0270	-	-	0.749412	0.857107	1.27502	0.322918	0.671554	0.247771
CAC0271	CEA_G0277	CUST_265_PI416587202	Predicted esterase	-	COG0824R	-0.502382	-0.18387	-0.017787	-0.675293	-0.326471	-0.846849
CAC0272	CEA_G0278	CUST_266_PI416587202	Amino acid transporter	-	COG0531E	-0.0768156	-0.187316	-0.343695	0.42738	0.645307	1.32049
CAC0273	CEA_G0279	CUST_267_PI416587202	2-isopropylmalate synthase	-	COG0119E	-0.0246363	-0.7552	0.316738	2.81812	1.37968	-2.05347
CAC0274	CEA_G0280	CUST_268_PI416587202	aspartate ammonia-lyase	ansB	COG1027E	-0.526838	-0.584376	0.831626	2.34756	1.13477	0.367883
CAC0275	CEA_G0281	CUST_269_PI416587202	hypothetical protein CAC0275	-	-	-0.0570692	-0.547032	0.0680026	1.73215	1.29792	0.856763
CAC0276	CEA_G0283	CUST_270_PI416587202	Uncharacterized possible metal-binding protein	-	-	-0.914629	-2.03144	-4.52574	-0.18198	1.83237	-0.557711
CAC0277	CEA_G0284	CUST_271_PI416587202	HD-GYP hydrolase domain containing protein	-	COG2206T	-0.542768	-0.328046	-0.489115	-1.12913	-0.624208	-0.476561
CAC0278	CEA_G0285	CUST_272_PI416587202	aspartate kinase	-	COG0527E	-0.0725907	0.648295	0.894954	1.53961	0.558301	-0.630642
CAC0279	CEA_G0286	CUST_273_PI416587202	Peptidil-prolyl cis-trans isomerase	-	COG0760O	0	-0.476188	-0.22	0.332993	-0.0742159	0.358548
CAC0280	CEA_G0287	CUST_274_PI416587202	Molybdate transport system, permease component	-	COG0555O	-0.453892	0.609724	-0.102826	-1.3468	1.12597	1.85317
CAC0281	CEA_G0288	CUST_275_PI416587202	Molybdate-binding periplasmic protein	-	COG0725P	-0.274307	0.405716	-0.133347	-1.34673	1.16132	2.41393
CAC0282	CEA_G0289	CUST_276_PI416587202	Cytosine/guanine deaminase related protein	-	COG0402FR	-0.353593	0.166104	-0.92136	-0.783955	1.20384	1.46892
CAC0283	CEA_G0290	CUST_277_PI416587202	Molybdopterin biosynthesis protein	-	COG0521H	-0.195835	-0.265471	-1.87344	0.361461	0.340397	0.329368
CAC0284	CEA_G0291	CUST_278_PI416587202	NAD-dependent deacetylase	-	COG0846K	-0.571384	-0.70699	-1.12352	-1.13993	-0.665234	-0.877692
CAC0285	CEA_G0292	CUST_279_PI416587202	DNA-damage repair protein, dinP/uvrX ortholog	-	COG0389L	-0.28741	-0.594317	-0.975398	-0.899646	-0.914692	-1.02173
CAC0286	CEA_G0293	CUST_280_PI416587202	Uncharacterized membrane protein	-	COG4200S	5.82178	6.91298	7.8224	5.70213	7.9353	6.9421
CAC0287	CEA_G0294	CUST_281_PI416587202	Uncharacterized membrane protein	-	-	6.44645	6.89962	8.73263	6.83051	9.24348	8.70723
CAC0288	CEA_G0295	CUST_282_PI416587202	ABC transporter, ATP-binding protein	-	COG1131V	6.54391	6.84626	9.16874	6.73684	8.8717	11.1892
CAC0289	CEA_G0296	CUST_283_PI416587202	Response regulator (CheY domain, HTH domain)	-	COG0745TK	1.79232	1.97804	2.4389	2.7514	3.43575	3.05285
CAC0290	CEA_G0297	CUST_284_PI416587202	Sensory transduction histidine kinase	-	COG0642T	-0.0572711	0.343612	0.300511	0.732234	1.06329	-0.241177
CAC0291	CEA_G0300	CUST_285_PI416587202	bifunctional homocysteine S-methyltransferase/5,10-methylenetetrahydrofolate reductase protein	-	COG0646E, COG0685E	-0.711695	-0.662344	-0.81028	-1.93852	-1.62411	-2.55221
CAC0292	CEA_G0301	CUST_286_PI416587202	hypothetical protein CAC0292	-	-	-0.663881	-0.789098	-1.03946	-2.145	-1.53811	-2.39234
CAC0293	CEA_G0302	CUST_287_PI416587202	MccF-like protein	-	COG1619V	-0.0245743	0.125188	-0.0639563	0.157832	0.141371	0.270998
CAC0294	CEA_G0303	CUST_288_PI416587202	Magnesium and cobalt transporter	-	COG0598P	-0.263146	-0.0511007	0.00771722	0.274424	0.195838	0.268768
CAC0295	CEA_G0304	CUST_289_PI416587202	Metal-dependent amidohydrolase	-	COG1473R	0.475116	-0.444799	-1.55728	0.069583	-0.280812	1.19269
CAC0296	CEA_G0305	CUST_290_PI416587202	Zn-finger containing protein, csfB B.subtilis homolog	csfB	-	-0.339498	0.0677095	0.378384	0.649022	0.947902	-1.06597
CAC0297	CEA_G0306	CUST_291_PI416587202	Lysine decarboxylase	-	COG1982E	-0.124988	-0.370452	0.150948	1.05901	0.935268	0.709954
CAC0298	CEA_G0307	CUST_292_PI416587202	Guanylate kinase	-	COG0194F	-0.0208492	-0.497159	0.137277	0.996593	0.577104	0.203477
CAC0299	CEA_G0308	CUST_293_PI416587202	Protein from nitrogen regulatory protein P-II (GLNB) family, ortholog YAAQ B.subtilis	-	COG3870S	-0.36761	-0.27448	-0.276153	-0.386438	-0.0987177	0.11174
CAC0300	CEA_G0309	CUST_294_PI416587202	DNA polymerase III subunit delta'	-	COG2812L	0.151256	-0.233164	-0.106613	-0.30673	-0.290263	-0.283409
CAC0301	CEA_G0310	CUST_295_PI416587202	Signal peptidase II (PSP1) homolog, YAAT B.subtilis ortholog	-	COG1774S	0.269073	-0.189475	-0.230997	-0.410495	-0.227239	0.229698
CAC0302	CEA_G0311	CUST_296_PI416587202	Predicted metal-binding protein of ferredoxin fold	-	COG2608P	0.0658626	-0.246124	-0.196392	-0.615359	-0.514666	-0.832517
CAC0303	CEA_G0312	CUST_297_PI416587202	Ferredoxin	-	COG1145C	-0.471042	-0.416188	-0.661012	-1.38523	-1.37764	-0.801748
CAC0304	CEA_G0313	CUST_298_PI416587202	Chemotaxis motility protein A, gene motA	motA	COG1291N	-1.95137	-1.02033	-0.584678	-0.962419	-0.959249	-0.0374604
CAC0305	CEA_G0314	CUST_299_PI416587202	Chemotaxis motility protein B, gene motB	motB	COG1360N	-1.84021	-1.1335	-0.380953	-1.12543	-1.18956	-1.63
CAC0306	CEA_G0315	CUST_300_PI416587202	SAM-dependent methyltransferase	-	COG4123R	-0.11669	-0.69808	-0.459954	0.19072	-0.0740032	0.607155
CAC0307	CEA_G0316	CUST_301_PI416587202	Predicted methyltransferase	-	COG0313R	-0.0419435	-0.610572	-0.420899	0.261917	-0.0525408	-0.271764
CAC0308	CEA_G0317	CUST_302_PI416587202	Cell wall-associated hydrolase	-	COG0791M, COG3883S	0.858034	1.44592	1.13091	1.0443	1.02203	1.15234
CAC0309	CEA_G0318	CUST_303_PI416587202	Cell wall-associated hydrolase	-	COG0791M, COG3883S	0.665957	1.3669	1.3478	0.819746	1.17778	0.222805
CAC0310	CEA_G0319	CUST_304_PI416587202	Regulators of stationary/sporulation gene expression, abrB B.subtilis ortholog	abrB	COG2002K	-0.213166	1.45816	0.938135	0.11538	-0.0884924	0.686527
CAC0311	CEA_G0320	CUST_305_PI416587202	PolyA polymerase	-	COG0617J	-1.55715	0.0272216	-0.130445	0.48883	0.411002	-1.20086
CAC0312	CEA_G0322	CUST_306_PI416587202	hypothetical protein CAC0312	-	-	-0.723798	0.166693	0.130426	0.113191	-0.182272	-0.614619
CAC0313	CEA_G0323	CUST_307_PI416587202	Phage shock protein A	-	COG1842KT	-0.5573	0.258649	0	0.240545	0.244491	-0.169058
CAC0314	CEA_G0325	CUST_308_PI416587202	Uncharacterized protein homolog YKRK B. subtilis	-	-	-0.936382	-0.339487	0.0328073	-1.24757	-1.32657	-1.2115
CAC0315	CEA_G0326	CUST_309_PI416587202	Predicted acetyltransferase	-	COG3981R	-1.22576	-0.477162	0.643259	-1.35099	-1.04419	-2.85857
CAC0316	CEA_G0327	CUST_310_PI416587202	Ornithine carbomoyltransferase	argF/I	COG0078E	-4.09229	6.42938	7.95755	6.88153	4.1852	2.03714
CAC0317	CEA_G0328	CUST_311_PI416587202	Sensory transduction histidine kinase	-	COG0642T	-2.86977	4.56455	2.79026	3.1689	0.330785	1.79074
CAC0318	CEA_G0329	CUST_312_PI416587202	Membrane permease, predicted cation efflux pumps	-	COG0845M	-2.68859	4.32113	3.89162	2.69581	0.196177	1.32313
CAC0319	CEA_G0330	CUST_313_PI416587202	ABC transporter ATP-binding protein	-	COG1136V	-2.65675	3.94298	3.49487	2.44807	-0.228052	1.33556
CAC0320	CEA_G0331	CUST_314_PI416587202	Predicted permease	-	COG0577V	-2.32328	3.21042	3.48936	1.94541	-0.155619	1.33902
CAC0321	CEA_G0332	CUST_315_PI416587202	Response regulator (CheY-like domain, HTH domain)	-	COG0745TK	-1.13822	0.820697	0.760168	-0.376241	-0.461204	-0.320885
CAC0322	CEA_G0333	CUST_316_PI416587202	Sensory protein, containing EAL-domain	-	COG2200T	-0.0742406	-0.252981	-0.348314	-0.676315	0.842822	0.0673361
CAC0323	CEA_G0334	CUST_317_PI416587202	Sensory transduction histidine kinase	-	COG0642T	3.3625	2.66218	2.65218	3.22205	4.95274	2.03734
CAC0324	CEA_G0335	CUST_318_PI416587202	TPR repeats containing protein	-	COG0457R, COG1396K	-0.33635	-0.490554	-0.368538	-0.791787	-0.765945	-1.15936
CAC0325	CEA_G0336	CUST_319_PI416587202	Uncharacterized membrane protein, homolog of YtaF B.subtilis	-	COG1971S	-0.961879	-0.963159	-0.613761	-1.97373	-2.18914	-2.92601
CAC0326	CEA_G0337	CUST_320_PI416587202	recombination factor protein RarA	-	COG2256L	-0.843697	-0.990411	-0.580888	-1.58269	-1.88845	-2.6193
CAC0327	CEA_G0338	CUST_321_PI416587202	Bacterioferritin comigratory protein (AHPC/TSA family)	-	COG1225O	-0.403277	-0.806787	-1.68211	-2.10068	-1.96872	-2.44447
CAC0328	CEA_G0339	CUST_322_PI416587202	Predicted metal-dependent hydrolase	-	COG1451R	-0.397843	-1.03641	-0.828792	0.291989	1.14662	0.244162
CAC0329	CEA_G0340	CUST_323_PI416587202	Sporulation specific penicillin-binding protein	spoVD	COG0768M	-0.545121	-0.0865574	-0.160958	0.222179	0.102792	0.280506
CAC0330	CEA_G0341	CUST_324_PI416587202	prolipoprotein diacylglyceryl transferase	-	COG0682M	-0.326804	-0.638781	-0.288756	1.34225	1.04819	1.03654
CAC0331	CEA_G0342	CUST_325_PI416587202	Uncharacterized membrane protein, homolog of YPAA B.subtilis	-	COG4684S	-0.970674	-1.07494	-1.16245	-1.43031	-0.655359	-1.49018
CAC0332	CEA_G0343	CUST_326_PI416587202	Beta-mannanase	manB	COG4124G	-2.97436	-3.22501	-2.37758	-2.08064	-2.57556	-1.49158
CAC0333	CEA_G0344	CUST_327_PI416587202	Hypothetical protein, CF-7 family	-	-	-0.183675	-0.156516	-0.279079	1.14731	1.56151	1.75355
CAC0334	CEA_G0345	CUST_328_PI416587202	Hypothetical protein, CF-21 family	-	-	-0.240966	-0.20367	0.124933	1.29485	0.865137	0.302831
CAC0335	CEA_G0346	CUST_329_PI416587202	Hypothetical protein, CF-7 family	-	-	-0.00921816	-0.0867997	0.469462	1.65624	1.14198	0.617974
CAC0336	CEA_G0347	CUST_330_PI416587202	Hypothetical protein, CF-22 family	-	COG0847L	0.0601444	0.010673	-0.315458	1.89602	1.74587	2.82325
CAC0337	CEA_G0348	CUST_331_PI416587202	Hypothetical protein, CF-22 family	-	-	-0.10583	-0.0288463	0.914586	2.13814	0.935907	-0.479694
CAC0338	CEA_G0349	CUST_332_PI416587202	Mono-ADP-ribosyltransferase C3 precursor; CF-7 family	-	COG5585T	0.156516	0.371916	0.0176782	1.14761	1.18216	0.626149
CAC0339	CEA_G0350	CUST_333_PI416587202	ADP-ribosylglycohydrolase	-	COG1397O	0.210295	0.180211	-0.471067	0.635532	1.29293	0.558366
CAC0341	CEA_G0351	CUST_334_PI416587202	Predicted membrane protein	-	-	0.190102	0.0482448	-1.80227	0.647025	1.31635	2.85217
CAC0342	CEA_G0352	CUST_335_PI416587202	hypothetical protein CAC0342	-	COG0045C	-0.121202	0.00338463	-0.675057	0.574062	0.566787	0.305651
CAC0343	CEA_G0353	CUST_336_PI416587202	Hypothetical protein, CF-23 family	-	-	-0.191402	0.00258876	-0.792366	0.464078	0.894964	1.48665
CAC0344	CEA_G0354	CUST_337_PI416587202	hypothetical protein CAC0344	-	-	0	-0.523195	-0.969968	0.984245	0.657043	1.7026
CAC0345	CEA_G0355	CUST_338_PI416587202	hypothetical protein CAC0345	-	-	-0.377484	-0.661414	-0.296601	-0.458955	-1.59654	-0.174961
CAC0346	CEA_G0356	CUST_339_PI416587202	hypothetical protein CAC0346	-	-	1.51952	-0.463355	0.0978547	-0.0598289	0.494558	-0.903648
CAC0347	CEA_G0357	CUST_340_PI416587202	hypothetical protein CAC0347	-	-	-0.385348	-0.2345	1.14191	-0.679768	-0.242908	-0.832554
CAC0348	CEA_G0358	CUST_341_PI416587202	Hypothetical protein, CF-21 family	-	-	-0.127537	-0.149775	0.356293	-0.126118	0.684121	0.300041
CAC0349	CEA_G0359	CUST_342_PI416587202	Predicted membrane protein	-	-	-0.326281	-0.437522	0.0180292	0.530277	0.798849	0.340089
CAC0350	CEA_G0360	CUST_343_PI416587202	hypothetical protein CAC0350	-	-	-0.214215	-0.483327	-0.0256967	0.427045	0.655966	0.667053
CAC0351	CEA_G0361	CUST_344_PI416587202	hypothetical protein CAC0351	-	COG4304S	-0.244397	-0.335294	0.105174	0.442838	0.851203	0.301524
CAC0352	CEA_G0362	CUST_345_PI416587202	Uncharacterized conserved membrane protein, SANA family	-	COG1434S	1.08767	0.430775	1.0372	1.2766	1.05838	-0.409096
CAC0353	CEA_G0363	CUST_346_PI416587202	2,3-cyclic-nucleotide 2'phosphodiesterase (duplication)	-	COG0737F	0.93523	1.24341	1.52577	2.23742	1.86264	0.821117
CAC0354	CEA_G0364	CUST_347_PI416587202	Uncharacterized membrane protein	-	COG5542S	-0.413786	-1.70701	-3.62115	-3.62338	-3.83022	-1.15985
CAC0355	CEA_G0365	CUST_348_PI416587202	Putative polygalacturonase (pectinase)	-	COG5434M	0.255313	-0.129513	0.00926776	0.375803	0.646682	0.488574
CAC0356	CEA_G0366	CUST_349_PI416587202	hypothetical protein CAC0356	-	COG1139C	0.732209	0.72717	-0.350073	2.20823	1.84079	1.00673
CAC0357	CEA_G0367	CUST_350_PI416587202	Permease of the Na:galactoside symporter family	-	COG2211G	0.831995	0.949547	-0.877668	0.716807	1.21092	0.379624
CAC0358	CEA_G0368	CUST_351_PI416587202	Predicted xylanase/chitin deacetylase	-	COG0726G	0.794064	0.866242	-0.728817	1.22017	2.64286	3.72798
CAC0359	CEA_G0369	CUST_352_PI416587202	Similar to yteR (Bacilus subtilis)	-	COG4225R	2.8089	1.69567	-0.671453	2.25195	2.47865	4.69245
CAC0360	CEA_G0370	CUST_353_PI416587202	Transcriptional regulator, LacI family (HTH lacI domain), B.subtilis degA ortholog	-	COG1609K	-0.632931	0.121915	-0.156524	-0.779213	-0.858014	0.445251
CAC0361	CEA_G0371	CUST_354_PI416587202	2-deoxy-D-gluconate 3-dehydrogenase	kduD	COG1028IQR	0.445825	0.14558	-0.752285	0.373292	0.0151381	2.18645
CAC0362	CEA_G0372	CUST_355_PI416587202	hypothetical protein CAC0362	-	-	-0.885917	-0.126949	-1.21919	-0.360353	-0.346631	-1.17236
CAC0363	CEA_G0373	CUST_356_PI416587202	Deoxyinosine 3'endonuclease	-	COG1515L	0.361074	-0.125484	-0.123229	-0.224472	0.848523	1.55581
CAC0364	CEA_G0374	CUST_357_PI416587202	Metal-dependent hydrolase of the metallobeta-lactamase superfamily	-	COG1234R	0.186129	-0.203424	0.488269	-0.325756	0.207964	0.423273
CAC0365	CEA_G0375	CUST_358_PI416587202	Phosphoglycerate dehydrogenase	-	COG0111HE	-0.563192	1.51976	2.23211	2.9551	4.55494	4.37506
CAC0366	CEA_G0376	CUST_359_PI416587202	Predicted permease	-	COG0679R	0.20137	0.320008	-1.13921	2.13428	5.57707	3.94582
CAC0367	CEA_G0377	CUST_360_PI416587202	Arginine degradation protein (gene rocB)	rocB	COG4187E	-0.574135	0.185975	0.108461	2.31978	4.79042	3.51921
CAC0368	CEA_G0378	CUST_361_PI416587202	4-aminobutyrate aminotransferase	-	COG0160E	-0.503866	-0.227263	1.19605	0.824076	2.42389	1.31158
CAC0369	CEA_G0379	CUST_362_PI416587202	Predicted acetyltransferase	-	COG1670J	-0.838212	-0.685612	-0.607537	-1.38181	-0.769347	-1.68738
CAC0370	CEA_G0380	CUST_363_PI416587202	Cation efflux system protein, AcrB/AcrF/AcrD family	-	COG0841V	0.0241961	0	-0.340152	0.0388102	0.26614	0.195224
CAC0371	CEA_G0381	CUST_364_PI416587202	Response regulator (CheY-like domain and HTH domain)	-	COG0745TK	-0.361855	-0.413012	-0.141226	-1.40309	-1.45881	-1.06804
CAC0372	CEA_G0382	CUST_365_PI416587202	Sensory transduction histidine kinase (HisKA and HATPase damains)	-	COG0642T	-0.656102	-0.447377	-0.532926	-1.51035	-1.25198	-0.75631
CAC0373	CEA_G0383	CUST_366_PI416587202	ABC transporter, ATP binding protein	-	COG1136V	0.319184	0.0330277	-0.437402	0.20219	0.0528741	1.24805
CAC0374	CEA_G0384	CUST_367_PI416587202	Similar to ABC transporter (permease)	-	COG0577V	-0.437291	0.190423	0.583976	-0.0887389	0.098105	-0.956362
CAC0375	CEA_G0385	CUST_368_PI416587202	aminotransferase A	patA	COG0436E	-1.15896	2.16313	3.26291	2.71776	4.1369	3.81094
CAC0376	CEA_G0386	CUST_369_PI416587202	N-dimethylarginine dimethylaminohydrolase (similar to ykgA B.subtilis)	-	COG1834E	-0.343459	0.28544	0.950377	1.5655	4.19728	3.75397
CAC0377	CEA_G0387	CUST_370_PI416587202	Amino acid (glutamine) ABC transporter, permease component	-	COG0765E	-1.00728	1.93884	1.37716	3.58242	6.92703	5.2323
CAC0378	CEA_G0388	CUST_371_PI416587202	Glutamine ABC transporter, ATP-binding protein (gene glnQ)	glnQ	COG1126E	-1.16462	1.0913	2.37053	2.63582	5.98783	5.20761
CAC0379	CEA_G0389	CUST_372_PI416587202	Transcriptional regulator, GntR family	-	COG1802K	-1.42381	0.932566	1.06075	1.70561	4.1712	2.89463
CAC0380	CEA_G0390	CUST_373_PI416587202	Periplasmic amino acid-binding protein	-	COG0834ET	-4.23921	5.06975	5.36559	5.14256	3.39478	2.09934
CAC0381	CEA_G0391	CUST_374_PI416587202	Methyl-accepting chemotaxis protein	-	COG0840NT	0.668788	-0.332857	-0.147978	-0.275833	0.221731	0.612274
CAC0382	CEA_G0392	CUST_375_PI416587202	Possible transcriptional regulator of levanase operon, AAA-ATPase domain (NtrC family), fused to 2 BglG-like domains, ortholog of B.subtilis levR	levR	COG1221KT, COG3933K	1.95349	-0.308349	-0.566989	-1.04759	-0.228345	-0.062707
CAC0383	CEA_G0393	CUST_376_PI416587202	PTS cellobiose-specific component IIA	-	COG1447G	0.767506	-1.0384	-1.09149	2.55237	0.750591	-1.48213
CAC0384	CEA_G0394	CUST_377_PI416587202	PTS system, cellobiose-specific component BII	licB	COG1440G	1.32949	1.21034	1.22855	4.37728	2.27211	0.299749
CAC0385	CEA_G0395	CUST_378_PI416587202	Beta-glucosidase	-	COG2723G	0.102938	0.866803	2.82529	3.09485	0.0181355	-1.66372
CAC0386	CEA_G0396	CUST_379_PI416587202	PTS cellobiose-specific component IIC	licC	COG1455G	0.629765	1.54674	1.9449	4.35406	1.78744	1.38962
CAC0387	CEA_G0397	CUST_380_PI416587202	hypothetical protein CAC0387	-	-	0.41328	0.666723	1.84771	3.61602	1.37257	0.456815
CAC0388	CEA_G0398	CUST_381_PI416587202	hypothetical protein CAC0388	-	-	0.230398	0.662407	-1.82437	0.171995	-0.36529	-0.0935135
CAC0389	CEA_G0399	CUST_382_PI416587202	hypothetical protein CAC0389	-	-	-0.723601	-1.1455	-4.28632	-4.74137	-4.30105	-1.95183
CAC0390	CEA_G0400	CUST_383_PI416587202	Cystathionine gamma-synthase	-	COG0626E	-0.310767	-1.84696	-7.02833	-7.72658	-6.41298	-4.08119
CAC0391	CEA_G0401	CUST_384_PI416587202	Cystathionine beta-lyase	-	COG0626E	-0.0390095	-0.850819	-5.37722	-6.2915	-5.88185	-4.47251
CAC0392	CEA_G0402	CUST_385_PI416587202	Peptodoglycan-binding domain	-	COG3409M	1.31835	1.48092	1.69073	1.28594	0.0966107	0.694608
CAC0393	CEA_G0403	CUST_386_PI416587202	KDG operon repressor (gene kdgR), LacI family	kdgR	COG1609K	-0.216222	-1.27271	-0.758165	-1.07664	-2.14134	-1.77674
CAC0394	CEA_G0404	CUST_387_PI416587202	Deoxyphosphogluconate aldolase (gene kdgA)	kdgA	COG0800G	-0.645548	-1.43284	-1.15829	-0.470537	-1.83141	-2.51401
CAC0395	CEA_G0405	CUST_388_PI416587202	2-keto-3-deoxygluconate kinase (gene kdgK)	kdgK	COG0524G	-0.817615	-1.48346	-0.672936	-0.381327	-1.30817	-1.79674
CAC0396	CEA_G0406	CUST_389_PI416587202	3-hexulose-6-phosphate synthase (D-arabino-3-hexulose-6-phosphate formaldehyde lyase)	-	COG0269G	-0.783983	-1.29603	-0.579992	-0.390681	-1.49412	-3.27077
CAC0397	CEA_G0407	CUST_390_PI416587202	Predicted sugar phosphate aminotransferase involved in capsule formation	-	COG0794M	-0.834114	-1.28168	-0.669957	-0.357748	-1.38894	-2.07971
CAC0398	CEA_G0408	CUST_391_PI416587202	Uncharacterized small conserved protein, homolog of YUKE/YFJA B.subtilis	-	COG4842S	-0.0749007	-0.570029	-0.18302	0.017932	-1.27247	0.0748048
CAC0399	CEA_G0409	CUST_392_PI416587202	Hypothetical protein, CF-24 family	-	-	-0.170932	-0.384067	-0.196999	-0.470572	-0.542377	-0.409647
CAC0400	CEA_G0410	CUST_393_PI416587202	Hypothetical protein, CF-19 family	-	-	-0.22119	-0.682237	0.956016	0.0478936	0.903025	-1.68154
CAC0401	CEA_G0411	CUST_394_PI416587202	Hypothetical protein, CF-24 family	-	-	-0.138899	-0.387736	-0.302996	-0.178471	-0.50271	0.653579
CAC0402	CEA_G0412	CUST_395_PI416587202	Possible transcriptional regulatory protein, AsnC family	-	-	0.299588	-1.06661	-0.513563	0.773731	-0.0663053	-0.904082
CAC0403	CEA_G0413	CUST_396_PI416587202	Secreted protein contains fibronectin type III domains	-	-	2.19732	0.560574	1.34428	1.96465	0.443762	0.594948
CAC0404	CEA_G0414	CUST_397_PI416587202	Serine/threonine protein kinase fused to TPR repeats domain	-	COG0515RTKL	1.8268	0.537844	-0.39053	1.58497	1.66103	1.25294
CAC0405	CEA_G0415	CUST_398_PI416587202	hypothetical protein CAC0405	-	-	1.57614	0.444722	0.878283	1.24842	1.05711	-0.156066
CAC0406	CEA_G0416	CUST_399_PI416587202	Predicted membrane protein, containing FHA domain	-	COG1716T	1.75607	0.576997	0.548866	1.29256	1.11819	0.156026
CAC0407	CEA_G0417	CUST_400_PI416587202	PP2C phosphatase family	-	COG0631T	1.52917	0.535512	0.616719	0.94406	0.839932	0.455118
CAC0408	CEA_G0418	CUST_401_PI416587202	DNA segregation ATP-ase FtsK/SpoIIIE (three ATPase), contains FHA domain	-	COG1674D	1.84398	0.900102	0.194655	0.96363	0.928139	0.460626
CAC0409	CEA_G0419	CUST_402_PI416587202	hypothetical protein CAC0409	-	-	1.72903	0.807098	0.451633	1.07713	0.861862	0.86817
CAC0410	CEA_G0420	CUST_403_PI416587202	Uncharacterized small conserved protein, homolog of YUKE/YFJA	-	COG4842S	1.42866	0.736849	0.180047	0.590714	0.727624	1.20538
CAC0411	CEA_G0421	CUST_404_PI416587202	Uncharacterized small conserved protein, homolog of YUKE/YFJA	-	-	1.41901	0.737881	0.635308	1.05398	0.905816	0.0332909
CAC0412	CEA_G0422	CUST_405_PI416587202	TPR-repeat-containing protein	-	COG0457R	1.90501	0.987529	0.986264	1.37013	1.25274	0.491368
CAC0413	CEA_G0423	CUST_406_PI416587202	Uncharacterized small conserved protein, homolog of YUKE/YFJA	-	COG4842S	1.37622	0.909928	0.878795	1.21634	1.17217	0.259379
CAC0414	CEA_G0424	CUST_407_PI416587202	hypothetical protein CAC0414	-	-	-0.484214	-0.73488	-0.457264	-0.448398	-0.563433	0.532528
CAC0415	CEA_G0425	CUST_408_PI416587202	TPR-repeat-containing protein	-	COG0457R	-0.314063	-0.809076	-0.63295	-0.891977	-1.02928	-0.467573
CAC0416	CEA_G0426	CUST_409_PI416587202	TPR-repeat-containing protein	-	COG0457R	-0.239137	-0.476673	-0.35567	-1.49179	-2.0341	-1.09735
CAC0417	CEA_G0427	CUST_410_PI416587202	Similar to arsenate reductase	-	COG1393P	-0.608613	-0.482529	-0.291101	-1.44233	-1.12252	-1.09098
CAC0418	CEA_G0428	CUST_411_PI416587202	Predicted phosphatase, HAD family	-	COG0546R	-1.08208	-0.80948	-1.03947	-1.43991	-1.46297	-2.55756
CAC0419	CEA_G0429	CUST_412_PI416587202	Predicted membrane protein	-	-	-0.77676	-0.836308	-0.148994	0.258039	-0.113397	-0.550713
CAC0420	CEA_G0431	CUST_413_PI416587202	Conserved membrane protein, possible homolog of CAAX-like membrane endopeptidase	-	COG1266R	-0.427401	-0.418681	0.062665	0.155678	-0.162096	-1.44533
CAC0421	CEA_G0432	CUST_414_PI416587202	Uncharacterized membrane protein	-	-	-0.923678	-0.993156	-0.747022	-0.490502	-1.40208	-1.05505
CAC0422	CEA_G0433	CUST_415_PI416587202	Transcriptional antiterminator licT	licT	COG3711K	1.76597	0.723453	1.42703	2.08487	2.55696	2.43671
CAC0423	CEA_G0434	CUST_416_PI416587202	Fusion: PTS system, beta-glucosides specific IIABC component	-	COG1263G, COG1264G, COG2190G	1.14336	0.243994	-1.05403	1.14158	1.41478	0.650594
CAC0424	CEA_G0435	CUST_417_PI416587202	Fructokinase	-	COG0524G	1.08245	0.429991	-1.42615	1.57896	2.5998	0.968485
CAC0425	CEA_G0436	CUST_418_PI416587202	Sucrase-6-phosphate hydrolase (gene sacA)	sacA	COG1621G	0.62105	0.134144	0.0154862	0.966133	0.380307	1.24969
CAC0426	CEA_G0437	CUST_419_PI416587202	Transcriptional regulator (HTH_ARAC-domain)	-	COG2207K, COG3708S	-0.206559	-0.351519	-0.559734	-0.68411	-0.348884	-0.195017
CAC0427	CEA_G0438	CUST_420_PI416587202	Glycerol-3-phosphate ABC-transporter, permease component	-	COG1175G	-0.292922	-1.21064	-1.33779	-0.325211	0.237949	-0.52364
CAC0428	CEA_G0439	CUST_421_PI416587202	Sugar permease	-	COG0395G	-0.235949	-1.08668	-0.804984	-0.29629	-0.230914	-0.192548
CAC0429	CEA_G0440	CUST_422_PI416587202	Glicerol-3-phosphate ABC-transporter, periplasmic component	-	COG1653G	-0.299765	-1.09976	-0.979537	-0.333767	-0.524753	1.42712
CAC0430	CEA_G0441	CUST_423_PI416587202	Glycerophosphoryl diester phosphodiesterase	-	COG0584C	0.0688561	-0.0223593	0.560202	0.0300206	-0.170514	-0.258667
CAC0431	CEA_G0442	CUST_424_PI416587202	Hypothetical protein, YitT family	-	COG1284S	-1.02018	-1.84216	-1.63438	0.369504	1.02073	2.58093
CAC0432	CEA_G0443	CUST_425_PI416587202	Methyl-accepting chemotaxis protein	-	COG0840NT, COG4936TK	-1.62937	-1.14152	-0.584786	0.254051	-0.235396	-0.338916
CAC0433	CEA_G0444	CUST_426_PI416587202	Methyl-accepting chemotaxis protein	-	COG0840NT	-0.0521641	0.228873	0.54823	0.148984	0.13721	-0.119843
CAC0434	CEA_G0445	CUST_427_PI416587202	2-C-methyl-D-erythritol 2,4-cyclodiphosphate synthase	ispF	COG0245I	0.570236	0.380936	0.810871	1.72899	1.39814	2.09299
CAC0435	CEA_G0446	CUST_428_PI416587202	hypothetical protein CAC0435	-	-	-0.381928	-0.401004	1.33107	0.845902	0.524994	-0.839377
CAC0436	CEA_G0447	CUST_429_PI416587202	Predicted xylanase/chitin deacetilase, similar to yxkH B.subtilis	-	COG0726G	0.0366192	-0.814645	-0.161961	0.9309	0.429291	-0.227049
CAC0437	CEA_G0448	CUST_430_PI416587202	Sensory transduction histidine kinase	-	COG0642T	2.19265	1.37837	2.66597	1.82715	2.25229	2.34226
CAC0438	CEA_G0449	CUST_431_PI416587202	Predicted metal-binding protein	-	-	-0.634335	-0.795186	-0.708857	-0.596701	-1.1572	-0.834743
CAC0439	CEA_G0450	CUST_432_PI416587202	hypothetical protein CAC0439	-	-	0.945813	0.88741	2.38044	0.145069	-0.667428	-2.57754
CAC0440	CEA_G0451	CUST_433_PI416587202	Homolog of osmotically induced OSMY protein of E.coli	-	COG2823R	0.139617	-0.445371	-0.0988903	-0.971358	-1.4259	-1.5866
CAC0441	CEA_G0452	CUST_434_PI416587202	Uncharacterized conserved membrane protein of SANA family	-	COG1434S	-0.14782	-0.419598	-0.294241	-0.584905	0.235572	0.140486
CAC0442	CEA_G0453	CUST_435_PI416587202	Permease, putative chloride channel	-	COG0038P	-0.763607	-1.05875	-0.415911	0.47994	-0.130177	0.166411
CAC0443	CEA_G0454	CUST_436_PI416587202	Methyl-accepting chemotaxis protein	-	COG0840NT	0.268498	0.240102	0.752996	1.51626	1.11106	1.99868
CAC0444	CEA_G0455	CUST_437_PI416587202	Na/H antiporter (napA)	napA	COG0475P	-0.236136	-1.11357	-1.31237	-0.879487	-1.22573	-0.584269
CAC0445	CEA_G0456	CUST_438_PI416587202	Protein, containing LuxR family transcriptional regulator HTH domain	-	COG2771K, COG3860S	-0.0345745	-0.0935001	0.817163	0.701932	-0.0128778	-0.933865
CAC0446	CEA_G0457	CUST_439_PI416587202	Hydrolase of MutT (Nudix) family	-	COG0494LR	-0.338312	-0.218723	0.452319	0.174228	-0.177333	-0.929458
CAC0447	CEA_G0458	CUST_440_PI416587202	FeoA protein, involved in Fe2+ transport	feoA	COG1918P	-0.310994	-0.857468	-0.9101	-0.407146	-0.164022	0.398607
CAC0448	CEA_G0459	CUST_441_PI416587202	Ferrous iron transport protein B (feoB-2)	feoB	COG0370P	-0.0527496	-1.04461	-1.0245	-0.952696	-0.819607	-0.291619
CAC0449	CEA_G0460	CUST_442_PI416587202	hypothetical protein CAC0449	-	-	0.211327	-0.159711	-0.567746	-0.745732	0.331567	-0.0128847
CAC0450	CEA_G0461	CUST_443_PI416587202	Response regulator (CheY-like and HTH domains)	-	COG0745TK	-0.433925	-0.940277	-0.640525	-1.27574	-1.35694	-2.39868
CAC0451	CEA_G0462	CUST_444_PI416587202	Sensory transduction histidine kinase (HAMP, HisKA, HATPase domains)	-	COG0642T	-0.76085	-0.997136	-0.529651	-1.08515	-1.37537	-1.67753
CAC0452	CEA_G0463	CUST_445_PI416587202	Permease	-	COG0477GEPR	-0.748445	-0.768324	-0.587161	0.227247	0.0156945	-0.794154
CAC0453	CEA_G0464	CUST_446_PI416587202	ABC-transporter, ATP-binding protein	-	COG1136V	-0.290486	-0.710991	-0.744169	-0.564393	-1.18345	0.329602
CAC0454	CEA_G0465	CUST_447_PI416587202	Predicted ATP transporter permease component	-	COG0577V	-0.410231	-0.661479	-0.460244	-0.588733	-0.966228	-2.05417
CAC0455	CEA_G0466	CUST_448_PI416587202	hypothetical protein CAC0455	-	-	-0.734528	-0.585691	0.0552798	-0.19853	-0.770468	-1.07948
CAC0456	CEA_G0467	CUST_449_PI416587202	ATP-dependent protease (lonA)	lonA	COG0466O	-0.614719	-1.26064	-1.91506	-2.64335	-2.88403	-2.64388
CAC0457	CEA_G0468	CUST_450_PI416587202	Transcriptional regulator, AcrR family	-	COG1309K	-0.201649	-0.806576	-1.39463	-1.63181	-1.63966	-1.76777
CAC0458	CEA_G0469	CUST_451_PI416587202	Permease	-	COG0477GEPR	-0.931485	-1.17091	0.124163	1.98079	0.885968	0.61285
CAC0459	CEA_G0470	CUST_452_PI416587202	NtrC family transcriptional regulator (PAS and AAA domains)	-	COG3829KT	-0.645484	-0.35611	-0.217169	-0.360365	-0.861022	0.0155097
CAC0460	CEA_G0471	CUST_453_PI416587202	CBS-domain containing protein, YHDP B.subtilis ortholog	-	COG1253R	-0.292363	-0.681684	-1.15486	-1.64863	-0.786402	0.193731
CAC0461	CEA_G0472	CUST_454_PI416587202	Mercuric resistance operon regulatory protein, MerR family	-	COG0789K	-0.318053	-0.619747	-1.19662	-1.0868	-0.193445	-0.911809
CAC0462	CEA_G0473	CUST_455_PI416587202	Protein of short-chain alcohol dehydrogenase family	-	COG3007S	-0.0512191	-0.204754	-0.683602	-1.27262	-0.524196	-0.101405
CAC0463	CEA_G0474	CUST_456_PI416587202	Serine protease Do (heat-shock protein)	-	COG0265O	-0.558496	-0.336942	-0.820154	-0.706897	-0.877349	0.930387
CAC0464	CEA_G0475	CUST_457_PI416587202	Protein, related to divalent cations, tolerance CutA family	-	COG3323S	-0.13536	-0.185492	-0.787989	-2.10844	-1.10612	-1.21525
CAC0465	CEA_G0476	CUST_458_PI416587202	Predicted transcriptional regulator, dicA/hipB/ansR family	-	COG1396K	-0.0403099	-0.279303	-0.178448	-0.977136	-0.582242	0.923999
CAC0466	CEA_G0477	CUST_459_PI416587202	hypothetical protein CAC0466	-	-	-0.124862	-0.585338	-0.82579	0.163539	0.122649	0.768342
CAC0467	CEA_G0478	CUST_460_PI416587202	Uncharacterized membrane protein, homolog of YDAH B.subtilis	-	-	0.109054	-0.0221253	-1.1374	-0.626552	0.0279695	1.79017
CAC0468	CEA_G0479	CUST_461_PI416587202	HAD superfamily hydrolase	-	COG1011R	-0.0794415	-0.3627	-1.14793	-1.18431	-0.703928	-0.503838
CAC0469	CEA_G0480	CUST_462_PI416587202	Spore maturation protein A (gene spmA)	spmA	COG2715R	-0.0929236	-0.0429384	-1.56134	0.859007	1.2951	1.21011
CAC0470	CEA_G0481	CUST_463_PI416587202	Spore maturation protein B (gene spmB)	spmB	COG0700S	0.277244	0.289837	-0.46938	0.580285	1.96743	0.855439
CAC0471	CEA_G0482	CUST_464_PI416587202	GrpE protein HSP-70 cofactor	-	COG0576O	-0.817191	-0.829921	-0.569779	-0.775203	-0.599861	-0.387544
CAC0472	CEA_G0483	CUST_465_PI416587202	DnaK protein (heat shock protein), HSP70/DnaK family	dnaK	COG0443O	-0.77832	-0.657037	-0.488606	-1.16485	-0.892034	-0.965901
CAC0473	CEA_G0484	CUST_466_PI416587202	DnaK protein (heat shock protein), C-terminal region has VWA type A domain	dnaK	COG0443O, COG2304R	-0.553907	-0.493224	-0.393827	-1.11015	-1.18007	-1.54556
CAC0474	CEA_G0485	CUST_467_PI416587202	ACT domain containing transcriptional regulators, related to gcvR of E.coli	-	-	-1.57429	-0.666996	-0.0811272	-1.23879	-1.53542	-1.6266
CAC0475	CEA_G0486	CUST_468_PI416587202	HD-GYP domain	-	COG2206T	-2.12588	-1.12867	-0.791296	-1.32652	-1.26076	-1.63246
CAC0476	CEA_G0487	CUST_469_PI416587202	peptidase T	pepT	COG2195E	-1.09668	-0.93334	-0.856159	-0.998641	-0.316909	-0.791375
CAC0477	CEA_G0488	CUST_470_PI416587202	AP superfamily	-	COG1524R	-1.04699	-0.384744	-0.440412	-0.0971956	0.236354	-0.106106
CAC0478	CEA_G0489	CUST_471_PI416587202	hypothetical protein CAC0478	-	COG3830T	-0.919951	-0.467417	-0.139401	0.401012	0.301969	-1.7624
CAC0479	CEA_G0490	CUST_472_PI416587202	hypothetical protein CAC0479	-	COG2848S	-0.487544	-0.404639	-0.323366	0.531016	-0.264084	-0.806043
CAC0480	CEA_G0491	CUST_473_PI416587202	anaerobic ribonucleoside triphosphate reductase	nrdD	COG1328F	-0.0973626	-0.11701	-0.672068	-1.70235	-1.81712	-2.21743
CAC0481	CEA_G0492	CUST_474_PI416587202	Anaerobic ribonucleoside-triphosphate reductase activating protein, gene nrdG	nrdG	COG0602O	-0.319448	-0.433817	-0.678238	-1.0789	-1.19356	-1.54846
CAC0482	CEA_G0493	CUST_475_PI416587202	Zn-dependent hydrolase of the metallo-beta-lactamase superfamily	-	COG2220R	-0.210398	-1.14277	-0.753511	-1.79942	-1.71379	-1.17369
CAC0483	CEA_G0494	CUST_476_PI416587202	Conserved membrane protein, possible homolog of CAAX-like membrane endopeptidase	-	COG1266R	0.134731	0.332992	0.162191	0.180066	0.168091	-0.0318508
CAC0484	CEA_G0495	CUST_477_PI416587202	Phosphomannomutase	-	COG1109G	-0.0376119	0.10453	0.089384	0.508461	0.816175	0.697464
CAC0485	CEA_G0496	CUST_478_PI416587202	TRNA-processing ribonuclease BN	-	COG1295S	-0.316768	-0.246688	0.0725312	0.655877	0.619516	-0.927423
CAC0486	CEA_G0497	CUST_479_PI416587202	hypothetical protein CAC0486	-	-	-0.196735	-0.650979	-0.171721	-0.563971	-0.23887	-1.15683
CAC0487	CEA_G0498	CUST_480_PI416587202	Uncharacterized protein, ortholog of Thermotoga maritima (4981823)	-	-	0.121448	0.0263186	-0.723733	-0.499364	-0.19577	0.889183
CAC0488	CEA_G0499	CUST_481_PI416587202	hypothetical protein CAC0488	-	-	3.34574	2.6855	3.35332	1.00095	2.76516	2.0926
CAC0489	CEA_G0500	CUST_482_PI416587202	4'-phosphopantetheinyl transferase	acpS	COG0736I	2.84336	2.72764	3.10451	2.25867	2.78967	2.99457
CAC0490	CEA_G0501	CUST_483_PI416587202	Predicted sugar kinase, N-terminal region - uncharacterized conserved protein	-	COG0062S, COG0063G	2.3315	2.41031	2.24417	2.36191	2.70331	2.47403
CAC0491	CEA_G0502	CUST_484_PI416587202	Uncharacterized probably secreted protein, homolog of YDCC B.subtilis	-	COG2834M	2.44809	2.39236	3.09834	2.56946	2.89314	2.43775
CAC0492	CEA_G0503	CUST_485_PI416587202	alanine racemase	alr	COG0787M	1.97433	2.16848	2.50442	2.17032	2.34397	1.4815
CAC0493	CEA_G0504	CUST_486_PI416587202	Uncharcterized small conserved protein, YhhG family	-	COG0864K	0.812429	0.94145	0.82035	-0.00414467	-0.0402002	-0.467716
CAC0494	CEA_G0505	CUST_487_PI416587202	PemK family of DNA-binding proteins	-	COG2337T	0.675924	0.83362	0.560023	-0.557736	-0.54043	-0.597867
CAC0495	CEA_G0506	CUST_488_PI416587202	Thiamine monophosphate syntase	thiC	COG0352H	-0.245007	-0.508755	-0.221537	-0.570854	-1.52763	-1.98593
CAC0496	CEA_G0507	CUST_489_PI416587202	Uncharacterized conserved protein, YitT family	-	COG1284S	-0.258771	-0.868628	-0.462996	-0.472689	-1.49957	-1.49422
CAC0497	CEA_G0508	CUST_490_PI416587202	Cell division ATP-binding protein	ftsE	COG2884D	-0.176404	-0.428716	-0.154928	0.555407	0.344364	0.84177
CAC0498	CEA_G0509	CUST_491_PI416587202	Cell division protein (ftsX)	ftsX	COG2177D	-0.256563	-0.395678	-0.236272	0.552608	0.289459	-0.366001
CAC0499	CEA_G0510	CUST_492_PI416587202	Carboxyl-terminal protease	-	COG0793M	0.0109548	0.0323878	-0.561146	-0.283975	-0.00667489	0.312061
CAC0500	CEA_G0511	CUST_493_PI416587202	Membrane protein containing C-terminal PDZ domain	-	COG0265O	0.314351	0.291213	-0.435452	-0.253135	-0.348182	0.461328
CAC0501	CEA_G0512	CUST_494_PI416587202	undecaprenyl pyrophosphate phosphatase	uppP	COG1968V	-0.124396	-0.567691	-1.47441	1.21238	1.81316	3.94265
CAC0502	CEA_G0513	CUST_495_PI416587202	excinuclease ABC subunit B	uvrB	COG0556L	-0.413204	-0.244335	-0.828087	-2.21833	-1.4848	-1.83374
CAC0503	CEA_G0514	CUST_496_PI416587202	Excinuclease ABC subunit A (ATP-ase), (uvrA)	uvrA	COG0178L	-0.269226	-0.149178	-0.661973	-1.87351	-1.47643	-0.725595
CAC0504	CEA_G0515	CUST_497_PI416587202	FHA-domain containing secreted protein	-	COG1716T	-0.239313	-0.144179	-0.36428	-1.46144	-1.16837	-1.27515
CAC0505	CEA_G0516	CUST_498_PI416587202	Cell division membrane protein	-	COG0772D	0.00796416	-0.307443	-0.699702	-0.876926	-0.894624	-0.611711
CAC0506	CEA_G0517	CUST_499_PI416587202	Penicillin-binding protein	-	COG0768M	0.130027	-0.317997	-0.693249	-0.904612	-0.853166	-0.994043
CAC0507	CEA_G0518	CUST_500_PI416587202	Predicted metal-dependent membrane hydrolase	-	COG1988R	0.0808068	-0.24684	-0.442265	-0.636637	-0.848815	0.254641
CAC0508	CEA_G0519	CUST_501_PI416587202	excinuclease ABC subunit C	uvrC	COG0322L	-0.077918	-0.0926828	-0.41518	-0.965032	-0.978441	-0.121366
CAC0509	CEA_G0520	CUST_502_PI416587202	putative hydrolase	-	COG1387ER	-0.12418	-0.0526065	-0.556178	-0.874289	-0.709952	-0.447867
CAC0510	CEA_G0521	CUST_503_PI416587202	UDP-N-acetylenolpyruvoylglucosamine reductase	murB	COG0812M	-0.0346279	-0.292815	-0.723467	-1.32734	-1.02243	-0.869826
CAC0511	CEA_G0522	CUST_504_PI416587202	hypothetical protein CAC0511	-	COG1660R	-0.0868377	-0.122073	-0.643888	-1.23977	-0.829703	-0.296861
CAC0512	CEA_G0523	CUST_505_PI416587202	hypothetical protein CAC0512	-	COG0391S	0.0920362	-0.00986195	-0.397094	-0.808481	-0.315202	-0.221628
CAC0513	CEA_G0524	CUST_506_PI416587202	Uncharacterized conserved protein, similar to B.subtilis yvcL	-	COG1481S	-0.0560532	0.00897502	-0.372437	-0.776933	-0.559649	0.108874
CAC0514	CEA_G0525	CUST_507_PI416587202	CBS domain, similar to B.subtilis ytoI	-	COG4109K	-0.0524473	-0.114902	-0.359122	-0.730514	-0.723607	-0.676532
CAC0515	CEA_G0526	CUST_508_PI416587202	hypothetical protein CAC0515	-	-	-0.318698	-0.311102	-0.340311	-0.944204	-0.623638	-1.03373
CAC0516	CEA_G0527	CUST_509_PI416587202	DNA polymerase III DnaE	dnaE	COG0587L	-0.345405	-0.236045	-0.522246	-1.40052	-1.56203	-1.25037
CAC0517	CEA_G0528	CUST_510_PI416587202	6-phosphofructokinase	pfkA	COG0205G	-0.632893	-0.136213	-0.172864	0.596447	0.083685	-0.381599
CAC0518	CEA_G0529	CUST_511_PI416587202	Pyruvate kinase (pykA)	pykA	COG0469G	0.138733	-0.200883	-0.580656	0.789076	0.432782	0.102794
CAC0519	CEA_G0530	CUST_512_PI416587202	dihydroorotase	pyrC	COG0044F	-0.0678702	-0.240603	-0.649378	0.0567761	-0.336135	0.321888
CAC0521	CEA_G0532	CUST_513_PI416587202	hypothetical protein CAC0521	-	-	-0.677515	-1.13591	-2.22611	-0.0194711	0.215834	2.09994
CAC0522	CEA_G0533	CUST_514_PI416587202	Predicted hydrolase of the HAD superfamily	-	COG0561R	-0.666684	-0.816472	-0.679345	-1.45598	-1.79097	-3.00241
CAC0523	CEA_G0534	CUST_515_PI416587202	SAM-dependent methyltransferase related to tRNA(uracyl-5-)-methyltransferase (trmA family)	-	COG2265J	-0.105002	-0.843444	-0.462026	0.0126353	0.0709196	-0.384043
CAC0524	CEA_G0535	CUST_516_PI416587202	Response regulator (CheY-like and HTH domains)	-	COG0745TK	-0.424443	-0.523676	-0.575419	-0.916097	-1.25858	-0.860842
CAC0525	CEA_G0536	CUST_517_PI416587202	Sensory transduction histidine kinase (HisKA and HATPase_c domains)	-	COG0642T	-0.418268	-0.495141	-0.670783	-0.911762	-1.21743	-1.0082
CAC0526	CEA_G0537	CUST_518_PI416587202	ABC transporter, ATPase component	-	COG1136V	-0.464829	-0.471542	-0.634808	-0.556474	-0.569006	-0.429187
CAC0527	CEA_G0538	CUST_519_PI416587202	Predicted permease, domain duplication	-	COG0577V	-0.433497	-0.296829	-0.0138035	0.0692941	-0.284175	-0.182344
CAC0528	CEA_G0539	CUST_520_PI416587202	ABC transporter, ATPase component (two ATPase domains)	-	COG0488R	0.459674	-0.00959111	-0.0400896	-2.64974	-2.70622	-1.54638
CAC0529	CEA_G0542	CUST_521_PI416587202	Acetylxylan esterase related enzyme	-	-	-0.154573	-0.153154	-0.700794	-0.624721	-0.494699	-0.0167593
CAC0530	CEA_G0543	CUST_522_PI416587202	hypothetical protein CAC0530	-	-	0.0585069	-0.0787411	0.0386691	0.50532	1.06401	-0.769438
CAC0531	CEA_G0544	CUST_523_PI416587202	Transcriptional regulator, RpiR family	-	COG1737K	-0.00201807	0.357439	-0.486982	-0.70222	-0.824998	-0.0445757
CAC0532	CEA_G0545	CUST_524_PI416587202	PTS system, arbutin-like IIBC component	-	COG1263G, COG1264G	-0.300527	0.196123	-1.71333	1.02633	1.05475	2.22052
CAC0533	CEA_G0546	CUST_525_PI416587202	Maltose-6'-phosphate glucosidase (glvA)	glvA	COG1486G	0.651676	0.818384	0.742672	-0.551155	0.00393305	-0.451933
CAC0534	CEA_G0547	CUST_526_PI416587202	phosphoenolpyruvate synthase	pps	COG0574G	-0.474983	-0.62674	-0.778985	-0.771421	-1.04983	-0.117869
CAC0535	CEA_G0548	CUST_527_PI416587202	Metal-dependent hydrolase of the beta-lactamase superfamily II	-	COG1237R	-0.577778	-0.38628	-0.00264319	-0.297939	-0.613799	-1.28966
CAC0536	CEA_G0549	CUST_528_PI416587202	Short-chain dehydrodenase (gene dltE)	dltE	COG3967M	-0.361154	-0.0794812	-0.158494	-1.07543	-0.897612	-1.6317
CAC0537	CEA_G0550	CUST_529_PI416587202	Acetylxylan esterase, acyl-CoA esterase or GDSL lipase family, strong similarity to C-terminal region of endoglucanase E precursor	-	-	1.30652	1.46833	1.18327	0.24385	0.274314	0.0196628
CAC0538	CEA_G0551	CUST_530_PI416587202	Beta-mannanase ManB-like enzyme, contains ChW-repeats	-	COG4124G	1.72016	1.53459	1.07082	0.718328	0.576121	1.39479
CAC0539	CEA_G0552	CUST_531_PI416587202	Beta-mannanase ManB, contains ChW-repeats	manB	COG4124G	-3.20909	-3.00324	-2.93013	-2.29917	-3.34939	-3.01922
CAC0540	CEA_G0553	CUST_532_PI416587202	Beta-mannanase ManB-like enzyme, contains ChW-repeats	-	COG4124G	-3.097	-3.03398	-2.7227	-2.28306	-3.3665	-2.72934
CAC0541	CEA_G0554	CUST_533_PI416587202	SAM-dependent methyltransferase	-	COG0500QR	-1.17834	-0.499045	-0.982878	-1.41326	-1.01652	-1.62413
CAC0542	CEA_G0555	CUST_534_PI416587202	Methyl-accepting chemotaxis protein	-	COG0840NT	-0.676695	-0.434946	-1.0176	0.655923	-0.759988	-0.333859
CAC0543	CEA_G0556	CUST_535_PI416587202	Methyl-accepting chemotaxis protein	-	COG0840NT	-0.21544	-0.12536	-0.532576	0.883649	-0.230377	1.20727
CAC0544	CEA_G0557	CUST_536_PI416587202	Permease	-	COG2217P	-0.0472903	-0.470027	-1.67659	-1.04907	-0.296953	3.25289
CAC0545	CEA_G0558	CUST_537_PI416587202	Uncharacterized small protein, homolog of Treponema (6136517)	-	COG4443S	-0.563344	-0.336398	0.0393882	-1.09225	-0.727309	-0.885378
CAC0546	CEA_G0559	CUST_538_PI416587202	Uncharacterized membrane protein, homolog of Methanobacterium (2621593)	-	-	-0.318886	-0.00640431	-0.717585	-0.926192	-0.598401	0.775358
CAC0547	CEA_G0560	CUST_539_PI416587202	Lactoylglutation lyase	-	COG0346E	-0.361035	0.137989	-0.326621	-0.981931	-0.120007	-0.40333
CAC0548	CEA_G0561	CUST_540_PI416587202	Predicted metal-dependent hydrolase	-	COG2856E	-0.585629	-0.194418	-0.0497732	-0.70164	-0.963682	-2.68139
CAC0549	CEA_G0562	CUST_541_PI416587202	Predicted transcriptional regulator	-	COG1396K	-0.554274	0.0381347	0.208843	-0.606462	-0.834893	-3.30966
CAC0550	CEA_G0563	CUST_542_PI416587202	Possible sigma factor	-	COG1191K	1.41013	-0.66549	0.375478	-1.21358	1.06086	-3.27289
CAC0551	CEA_G0564	CUST_543_PI416587202	Uncharacterized protein with possible cell attachment and effacing function; Cell-adhesion domain	-	COG5492N	0.779109	0.452713	0.209542	0	0.616857	-2.91621
CAC0552	CEA_G0565	CUST_544_PI416587202	Protein containing cell-adhesion domain	-	COG5492N	0.31537	0.647007	0.81432	1.84035	2.79719	-2.89391
CAC0553	CEA_G0566	CUST_545_PI416587202	Hypothetical protein, CF-8 family	-	-	0.127451	0.681205	0.766313	1.52307	2.69141	-4.28429
CAC0554	CEA_G0567	CUST_546_PI416587202	Autolytic lysozime (1,4-beta-N-acetylmuramidase), family 25 of glycosyl hydrolase ; peptodoglycan-binding domain	lyc	COG3409M, COG3757M	0.365257	0.871897	0.733222	1.22369	2.22855	-0.368985
CAC0555	CEA_G0568	CUST_547_PI416587202	Predicted membrane protein	-	COG2717S	1.88586	1.80164	1.24309	-0.903327	-0.806262	0.770149
CAC0556	CEA_G0569	CUST_548_PI416587202	Uncharacterised conserved protein	-	COG2013S	1.14473	1.47442	1.39063	0.720341	1.40852	0.854877
CAC0557	CEA_G0570	CUST_549_PI416587202	Predicted Zn-dependent protease with possible chaperone function	-	COG0501O	0.623697	0.30486	0.315561	0.688246	0.816043	-0.720167
CAC0558	CEA_G0572	CUST_550_PI416587202	hypothetical protein CAC0558	-	-	-0.748841	-0.719718	-0.30047	-1.41142	-1.61472	-3.14579
CAC0559	CEA_G0573	CUST_551_PI416587202	Transcriptional regulator, MarR/EmrR family	-	COG1846K	-0.268075	-0.64934	-0.627374	-1.13857	-1.2264	-1.08415
CAC0560	CEA_G0574	CUST_552_PI416587202	Integral membrane protein similar to antibiotic resistance protein B.subtilis	-	COG0477GEPR	-0.271635	-0.510375	-0.574136	-0.943131	-1.10104	-1.41312
CAC0561	CEA_G0575	CUST_553_PI416587202	Cellulase CelE ortholog; dockerin domain	-	-	1.03293	-0.685076	-0.323851	1.09634	0.988589	-0.556788
CAC0562	CEA_G0576	CUST_554_PI416587202	Predicted membrane protein	-	-	-0.877446	-1.54937	-1.97124	-2.83401	-1.37579	0.541234
CAC0563	CEA_G0577	CUST_555_PI416587202	Predicted membrane protein	-	COG2314S	-0.809902	-1.4025	-1.96331	-2.6166	-1.26829	0.515871
CAC0564	CEA_G0578	CUST_556_PI416587202	Response regulator (REC, HTH domains)	-	COG0745TK	-0.249387	-0.609334	-0.284989	-0.633386	-0.0095292	0.469309
CAC0565	CEA_G0579	CUST_557_PI416587202	Histidine kinase (HAMP, HisKA and HATPase domains)	-	COG0642T	-0.170949	-0.713026	-0.530018	-0.19594	-0.0207128	0.183198
CAC0566	CEA_G0580	CUST_558_PI416587202	Malate dehydrogenase	-	COG2055C	0.0276632	0.14801	0.678467	0.898956	0.710691	0.801074
CAC0567	CEA_G0581	CUST_559_PI416587202	Putative methyltransferase	-	COG0500QR	-0.0431785	-0.245484	-0.453259	0.0408612	0.544445	1.02037
CAC0568	CEA_G0582	CUST_560_PI416587202	aspartate-semialdehyde dehydrogenase	asd	COG0136E	-0.0209847	-0.033001	-0.119794	-0.439953	-0.210625	-0.290434
CAC0569	CEA_G0583	CUST_561_PI416587202	SACPA operon antiterminator (sacT)	sacT	COG3711K	0.627058	0.519687	1.66011	2.47548	2.56384	0.796082
CAC0570	CEA_G0584	CUST_562_PI416587202	PTS enzyme II, ABC component	-	COG1263G, COG1264G, COG2190G	0.141969	0.518231	1.55742	4.76005	2.91701	1.50677
CAC0571	CEA_G0585	CUST_563_PI416587202	Predicted transcriptional regulator	-	COG1695K	-0.21905	-0.344288	-1.25762	0.371709	0.114839	0.243243
CAC0572	CEA_G0586	CUST_564_PI416587202	Predicted membrane protein	-	COG4709S	-0.180503	-0.15928	-0.602736	0.169587	0.0723199	0.00306996
CAC0573	CEA_G0587	CUST_565_PI416587202	Uncharacterized protein, homolog YvqG B.subtilis	-	COG3595S	-0.187415	-0.150366	0.0988283	-0.097947	-0.174973	-0.264589
CAC0574	CEA_G0588	CUST_566_PI416587202	Pectate lyase H (FS)	-	-	0.592585	-0.415071	-0.661049	1.10927	1.94899	0.44002
CAC0576	CEA_G0589	CUST_567_PI416587202	hypothetical protein CAC0576	-	-	0.15824	-0.661083	-1.75898	0.33984	1.15642	-0.461812
CAC0577	CEA_G0590	CUST_568_PI416587202	Endo-arabinase related enzyme (family 43 glycosyl hydrolase domain and ricin B-like domain)	-	COG3507G	0.198654	-0.422543	-0.703304	-0.856037	0.0431967	-0.175902
CAC0578	CEA_G0591	CUST_569_PI416587202	B12-dependent methionine synthase	metH	COG0646E, COG1410E	-0.235853	-0.241279	-2.73452	-5.39836	-4.76342	-3.43784
CAC0579	CEA_G0592	CUST_570_PI416587202	Serine protein kinase (prkA protein), P-loop containing	prkA	COG2766T	-0.487218	1.97685	2.59708	1.40572	3.20558	-0.566681
CAC0580	CEA_G0593	CUST_571_PI416587202	hypothetical protein CAC0580	-	COG2718S	-0.498984	1.57473	2.04172	0.533156	1.80564	-0.674539
CAC0581	CEA_G0594	CUST_572_PI416587202	Stage V sporulation protein R	spoVR	COG2719S	-0.373577	1.97106	1.89952	1.39036	3.0562	-0.727098
CAC0582	CEA_G0595	CUST_573_PI416587202	Cobyrinic acid a,c-diamide synthase CobB/CbiA (CBIB protein)	-	COG1270H	0.10434	-0.00759495	0.00652266	-0.457678	0.0407577	0.312301
CAC0583	CEA_G0596	CUST_574_PI416587202	CBIK protein (chain A, anaerobic cobalt chelatase)	-	COG4822H	-0.120029	-0.26756	-0.366451	-1.47012	-1.08396	-1.35987
CAC0584	CEA_G0597	CUST_575_PI416587202	Precorrin-6B methylase 1 CobL1/CbiE	-	COG2241H	-0.21217	-0.138641	-0.330666	-1.63059	-1.34561	-1.42284
CAC0585	CEA_G0598	CUST_576_PI416587202	N-terminal CheY reciever domain fused to C-terminal uncharacterized CheX-like domain	-	COG0784T, COG2197TK	-1.23448	-0.854526	-1.06316	-2.1587	-1.69623	-1.37947
CAC0586	CEA_G0599	CUST_577_PI416587202	CheX protein (uncharacterized ORF in chemotaxis operon)	-	COG1406N	-1.1722	-0.773557	-1.05174	-1.93911	-1.75383	-1.4599
CAC0587	CEA_G0600	CUST_578_PI416587202	flavodoxin	-	COG0716C	-0.111652	-0.917725	-1.27082	-0.580959	0	1.68406
CAC0588	CEA_G0601	CUST_579_PI416587202	hypothetical protein CAC0588	-	-	-0.578366	-0.737419	-1.13294	-0.438426	0.279367	0.778576
CAC0589	CEA_G0602	CUST_580_PI416587202	Biotin-(acetyl-CoA carboxylase)ligase	birA	COG0340H	-0.6706	-0.554122	-0.784096	-1.15773	-0.859485	-1.66879
CAC0590	CEA_G0603	CUST_581_PI416587202	Riboflavin biosynthesis protein RIBD (pirimidine deaminase and pirimidine reductase)	ribD	COG0117H, COG1985H	-0.280835	0.236792	-0.19302	-2.11532	-1.80552	-1.49584
CAC0591	CEA_G0604	CUST_582_PI416587202	riboflavin synthase subunit alpha	ribB	COG0307H	-0.321675	0.0681771	-0.260983	-2.38417	-1.81946	-1.51746
CAC0592	CEA_G0605	CUST_583_PI416587202	Riboflavin biosynthes protein RIBA (GTPcyclohydrolase/3,4-dihydroxy-2-butanone 4-phosphate synthase)	ribA	COG0108H, COG0807H	-0.294218	0.313151	-0.132453	-2.1921	-1.9128	-1.6315
CAC0593	CEA_G0606	CUST_584_PI416587202	riboflavin synthase subunit beta	ribH	COG0054H	-0.292909	0.318762	-0.0743655	-2.33445	-1.78246	-1.62567
CAC0594	CEA_G0607	CUST_585_PI416587202	pyridoxine biosynthesis protein	-	COG0214H	-0.620379	0.161757	-0.551514	-1.11379	-1.31146	-3.49615
CAC0595	CEA_G0608	CUST_586_PI416587202	Glutamine amidotranspherase (possibly involved in histidine and purine biosinthesis)	-	COG0311H	-0.543734	0.166115	-0.472076	-1.19895	-1.23064	-3.47337
CAC0596	CEA_G0609	CUST_587_PI416587202	Spore germination protein. gerKA	gerKA	-	-0.700943	0.152487	0.172947	-0.329982	-0.0753251	-0.375082
CAC0597	CEA_G0610	CUST_588_PI416587202	Spore germination protein, gerKB	gerKB	-	-0.869296	0.421659	0.364484	0.0681114	-0.0333986	-2.43277
CAC0598	CEA_G0611	CUST_589_PI416587202	Spore germination protein, gerKC	gerKC	-	-0.682013	0.410912	0.561123	0.0459185	-0.190314	-1.7353
CAC0599	CEA_G0612	CUST_590_PI416587202	Transcriptional regulator, GntR family	-	COG1725K	-0.315379	0.344281	0.20062	-0.476948	-0.0804263	0.299503
CAC0600	CEA_G0613	CUST_591_PI416587202	Predicted membrane protein	-	COG4194R	-0.354393	0.1047	0.280577	-0.859821	-0.834252	-1.48913
CAC0601	CEA_G0614	CUST_592_PI416587202	Unchracterized membrane protein, possible permease	-	-	-0.507654	-0.308456	0.111744	-0.635507	-0.190631	-1.24995
CAC0602	CEA_G0615	CUST_593_PI416587202	ATP-dependent zinc metallopeptidase FtsH (cell dividion protein)	ftsH	COG0465O	-0.313531	-0.62931	-0.881897	-0.93966	-0.616201	-1.00769
CAC0603	CEA_G0616	CUST_594_PI416587202	Superfamily I DNA and RNA helicase	-	COG0210L, COG3973R	-0.476403	-0.614361	-0.512164	-0.509054	-0.554403	-1.18061
CAC0604	CEA_G0617	CUST_595_PI416587202	Acyl carrier protein phosphodiesterase	-	COG1182I	-0.537527	-0.579926	-0.202245	-0.394774	-0.600275	-1.64103
CAC0605	CEA_G0618	CUST_596_PI416587202	Predicted phosphatase	-	COG0671I	-0.362378	-0.441958	-0.858028	-0.398953	-0.416471	-0.00310235
CAC0606	CEA_G0619	CUST_597_PI416587202	C-terminal region cation efflux system protein CZCD	-	COG0053P	-0.209097	-0.656005	0.195505	0.0771131	-0.661323	-1.53411
CAC0607	CEA_G0620	CUST_598_PI416587202	putative aminopeptidase 2	-	COG1362E	-0.572394	-0.210015	-0.563227	-0.517865	0.019515	-0.616338
CAC0608	CEA_G0621	CUST_599_PI416587202	Diaminopimelate decarboxilase, lisA	lisA	COG0019E	-0.297198	-2.8889	-1.27574	-2.60756	-4.49861	-4.39652
CAC0609	CEA_G0622	CUST_600_PI416587202	Cyclic beta 1-2 glucan synthetase	-	COG3459G	0.043486	-0.169285	-0.616568	0.821001	0.328558	1.95582
CAC0610	CEA_G0623	CUST_601_PI416587202	hypothetical protein CAC0610	-	-	-1.78292	-1.63187	-0.801139	0.779633	0.0300089	-1.60101
CAC0611	CEA_G0624	CUST_602_PI416587202	Predicted membrane protein, YohK family	-	COG1346M	-1.60617	-1.58054	-0.866932	0.547298	-0.203257	-0.847021
CAC0613	CEA_G0625	CUST_604_PI416587202	Spore coat protein F	-	COG5577M	0.301378	0.604983	-0.88242	1.0805	2.1569	2.09683
CAC0614	CEA_G0626	CUST_605_PI416587202	Spore coat protein F	-	-	0.349443	0.300915	-0.315724	1.13096	1.81269	0.463218
CAC0616	CEA_G0628	CUST_606_PI416587202	Predicted membrane protein	-	-	0.153708	0.424051	-0.663206	0.633232	2.01694	0.645878
CAC0617	CEA_G0629	CUST_607_PI416587202	Hypothetical protein, CF-25 family	-	COG1413C	0.016759	0.0921107	0.532262	0.54093	0.96701	1.40656
CAC0618	CEA_G0630	CUST_608_PI416587202	Uncharacterised permease, similar to ABC transporter (permease)	-	COG0600P	-0.578563	-0.511845	-0.120997	0.351989	0.0982671	-0.63415
CAC0619	CEA_G0631	CUST_609_PI416587202	Nitrate ABC transporter ATP binding protein	-	COG1116P	-0.41658	-0.587374	0.364302	0.352	-0.0259109	1.61253
CAC0620	CEA_G0632	CUST_610_PI416587202	ABC transporter, periplasmic-binding, putative	-	COG0715P	-0.708131	-0.45223	-0.339497	-0.194566	-0.416513	-0.806325
CAC0621	CEA_G0633	CUST_611_PI416587202	Exopolyphosphatase	-	COG0248FP	-0.718645	-0.547335	-0.681689	-0.5329	-0.451552	-0.846578
CAC0622	CEA_G0634	CUST_612_PI416587202	polyphosphate kinase	-	COG0855P	-0.302396	-0.0164552	-0.575329	0.445151	-0.177682	-0.11476
CAC0623	CEA_G0635	CUST_613_PI416587202	hypothetical protein CAC0623	-	-	-0.92614	0.805102	1.49114	1.46018	1.88964	2.17919
CAC0624	CEA_G0636	CUST_614_PI416587202	hypothetical protein CAC0624	-	-	0.163821	1.22483	1.57094	2.0076	4.08584	3.26274
CAC0625	CEA_G0637	CUST_615_PI416587202	Possible periplasmic aspartyl protease	-	COG4934O	2.90791	2.84182	2.60357	3.23893	5.06423	4.80835
CAC0626	CEA_G0638	CUST_616_PI416587202	tryptophanyl-tRNA synthetase	trpS	COG0180J	2.02952	0.39854	0.625883	0.292885	-0.089079	-4.64594
CAC0627	CEA_G0639	CUST_617_PI416587202	Transcriptional regulator, MarR/EmrR family	-	COG1846K	1.50914	-0.0941371	0.254046	0.238536	0.274585	-2.24602
CAC0628	CEA_G0640	CUST_618_PI416587202	Putative Mn transporter, NRAMR family	-	COG1914P	0.145618	-0.581536	-0.353567	-0.19611	-0.766253	-1.10747
CAC0629	CEA_G0641	CUST_619_PI416587202	Predicted hydrolase of the HAD family	-	COG0561R	-0.865553	-0.82728	-0.740248	-1.77625	-2.19226	-1.74087
CAC0630	CEA_G0642	CUST_620_PI416587202	Peptide chain ralease factor 3 (RF-3)	-	COG4108J	-0.125115	-0.278331	0.162139	1.63018	0.613405	-0.165113
CAC0631	CEA_G0643	CUST_621_PI416587202	Signal transduction protein containing diguanylate cyclase/phosphodiesterase domain (GGDEF) and domain (EAL)	-	COG2199T, COG2200T	-0.284596	-0.135068	-0.43332	-1.16511	-0.779259	-1.57652
CAC0632	CEA_G0644	CUST_622_PI416587202	Predicted phosphatase	-	COG0637R	-0.122918	-0.864863	-0.537259	-0.126066	-0.469948	-0.282946
CAC0633	CEA_G0645	CUST_623_PI416587202	Predicted phosphatase	-	COG0671I	-0.271667	-1.25801	-1.17259	-1.40809	-1.83633	-1.89243
CAC0634	CEA_G0646	CUST_624_PI416587202	Predicted membrane protein	-	COG4720S	-1.16418	-1.39882	-1.52487	-2.08556	-2.31369	-5.66411
CAC0635	CEA_G0647	CUST_625_PI416587202	Zinc finger domain	-	-	-0.362774	-0.41175	-0.497766	-1.77548	-1.43141	-1.65475
CAC0636	CEA_G0648	CUST_626_PI416587202	Signal transduction protein containing diguanilate cyclase/phosphodiesterase domain (GGDEF)	-	COG2199T	-0.171713	-0.419941	-0.251195	0.268912	0.206949	0.570307
CAC0637	CEA_G0649	CUST_627_PI416587202	tyrosyl-tRNA synthetase	tyrS	COG0162J	-0.136842	-0.332087	-0.838163	-0.923192	-1.05984	-1.26184
CAC0638	CEA_G0650	CUST_628_PI416587202	hypothetical protein CAC0638	-	-	-0.0433893	0.150136	-1.22783	-1.31692	-1.10742	-1.32382
CAC0639	CEA_G0651	CUST_629_PI416587202	Flagellar biosynthesis related protein	-	COG2257S	-0.135363	-0.187718	-0.98413	-1.12544	-0.829417	-0.783884
CAC0640	CEA_G0652	CUST_630_PI416587202	Predicted phoshohydrolase	-	COG1768R	-0.287582	-0.227963	-0.663853	-0.742668	-0.642576	-1.23722
CAC0641	CEA_G0653	CUST_631_PI416587202	hypothetical protein CAC0641	-	COG1655S	-1.03745	-0.9601	-0.52269	-1.47753	-1.29163	-1.37053
CAC0642	CEA_G0654	CUST_632_PI416587202	Conserved domain seen in the bacterial SpoT	-	COG2357S	-0.305814	-0.668796	-0.324648	0.0272188	-0.00665478	-0.880911
CAC0643	CEA_G0655	CUST_633_PI416587202	Putative spore germination protein	-	-	0.56573	-1.25941	-1.18597	1.63682	2.02586	2.61152
CAC0644	CEA_G0656	CUST_634_PI416587202	Spore germination protein gerKA	gerKA	-	0.00772999	-0.414985	0.194444	0.619821	0.111573	0.747026
CAC0645	CEA_G0657	CUST_635_PI416587202	Similar to spore germination protein	-	-	-0.175808	-0.414445	0.118915	0.655081	0.163574	0.471233
CAC0646	CEA_G0658	CUST_636_PI416587202	leucyl-tRNA synthetase	leuS	COG0495J	0.0908632	-0.567272	0.176893	0.885044	0.237567	-0.551224
CAC0647	CEA_G0659	CUST_637_PI416587202	Predicted membrane protein	-	-	-0.0138178	0.22119	-0.0176362	-0.71683	-0.187911	-0.277583
CAC0648	CEA_G0660	CUST_638_PI416587202	Molecular chaperone, DnaJ family (contain C-term. Zn finger domain)	-	COG2214O	-0.197562	-0.0164271	-0.179875	-0.783062	-0.182286	0.554107
CAC0649	CEA_G0661	CUST_639_PI416587202	Uncharacterized protein, homolog of Thermotoga maritima (4982386)	-	-	-0.419206	-0.376787	-0.178006	-0.424771	0.0481424	0.585841
CAC0650	CEA_G0662	CUST_640_PI416587202	Adenilate cyclase, class2 (thermophilic)	-	COG1437F	-0.295032	-0.355515	0.207995	-0.366671	0.0870561	0.290341
CAC0651	CEA_G0663	CUST_641_PI416587202	hypothetical protein CAC0651	-	-	-0.559411	-0.723526	-0.0134477	-1.39545	-0.952501	-1.81669
CAC0652	CEA_G0664	CUST_642_PI416587202	Uncharacterized conserved membrane protein, similar to MDR (VANZ) ORF of Enterococcus	-	COG4767V	-0.311975	-0.640418	-0.33366	-0.462365	-0.634185	-0.719309
CAC0653	CEA_G0665	CUST_643_PI416587202	Response regulator (CheY-like receiver domain and HTH DNA binding domain)	-	COG0745TK	0.501636	-0.110265	0.0618879	-0.253271	0.0319843	-0.39323
CAC0654	CEA_G0666	CUST_644_PI416587202	Sensory transduction histidine kinase	-	COG0642T	0.617373	0.272301	0.585172	-0.018957	-0.208682	-1.31598
CAC0655	CEA_G0667	CUST_645_PI416587202	Hypothetical protein, CF-26 family	-	-	-0.948454	-0.478271	0.542258	0.393111	0.832008	-0.495744
CAC0656	CEA_G0668	CUST_646_PI416587202	Predicted transposase (3' fragment)	-	COG3666L	-0.80087	-0.445834	1.09739	-0.469825	-1.66052	0.391378
CAC0657	CEA_G0669	CUST_647_PI416587202	Predicted transposase (5' fragment)	-	COG3666L	-1.52482	-0.905563	0.228841	-0.823175	-0.44903	-1.76759
CAC0658	CEA_G0670	CUST_648_PI416587202	Fe-S oxidoreductase	-	COG0641R	3.85606	2.29607	3.31949	2.89495	2.00524	1.68721
CAC0659	CEA_G0671	CUST_649_PI416587202	Predicted Zn-dependent peptidase	-	COG0612R	4.08273	2.51865	4.39859	2.93931	2.34027	1.35992
CAC0660	CEA_G0672	CUST_650_PI416587202	Hypothetical protein, CF-26 family	-	-	1.48902	1.47896	3.10934	3.47349	2.78027	1.2308
CAC0661	CEA_G0673	CUST_651_PI416587202	ABC transporter ATP-binding protein (multidrug resistance protein)	-	COG1132V	1.25163	1.34122	2.36795	2.33961	2.02858	0.561322
CAC0662	CEA_G0674	CUST_652_PI416587202	Sugar ABC transporter, periplasmic sugar-bindind protein	-	COG1653G	-0.0525789	2.65317	2.71228	4.20911	4.94633	6.19989
CAC0663	CEA_G0675	CUST_653_PI416587202	hypothetical protein CAC0663	-	-	-0.09192	2.80256	2.76476	4.10168	4.93882	5.63537
CAC0664	CEA_G0676	CUST_654_PI416587202	Sugar-binding periplasmic protein	-	COG1653G	-0.138999	1.85354	1.64981	3.37923	3.03303	3.7083
CAC0665	CEA_G0677	CUST_655_PI416587202	ABC-type sugar transport system, permease component	-	COG1175G	0.2054	2.36827	1.80102	4.13946	5.04635	6.9761
CAC0666	CEA_G0678	CUST_656_PI416587202	Sugar permease	-	COG0395G	0.0876069	2.39354	2.12827	4.16316	5.00228	6.10557
CAC0667	CEA_G0679	CUST_657_PI416587202	Sugar-binding periplasmic protein	-	COG0845M	-0.0316381	2.2224	2.54086	3.64299	4.59089	5.16831
CAC0668	CEA_G0680	CUST_658_PI416587202	Predicted membrane protein	-	COG0577V	-0.210002	2.17288	2.42061	3.21333	3.95476	4.76499
CAC0669	CEA_G0681	CUST_659_PI416587202	hypothetical protein CAC0669	-	-	-0.660026	-1.12204	-1.4055	-3.30566	-2.90734	-0.839058
CAC0670	CEA_G0682	CUST_660_PI416587202	hypothetical protein CAC0670	-	-	1.32035	-0.941159	-1.27697	0.785062	0.804799	0.509226
CAC0671	CEA_G0683	CUST_661_PI416587202	Ortholog yrbG, yetE, ykjA, ydfS, ydfR B.subtilis	-	COG2323S	-0.235116	-0.884473	-0.815168	0.642997	0.681945	3.45554
CAC0672	CEA_G0684	CUST_662_PI416587202	Fision threonyl-tRNA synthetase (N-terminal part) and uridine kinase	-	COG0441J, COG0572F	0.110144	-0.324106	-0.0297528	-0.263328	0.06116	0.0548658
CAC0673	CEA_G0685	CUST_663_PI416587202	L-serine dehydratase, beta chain	-	COG1760E	0.120371	-0.311504	-0.235047	-0.448969	-0.41782	0.438948
CAC0674	CEA_G0686	CUST_664_PI416587202	L-serine dehydratase, alpha chain	-	COG1760E	0.0324746	-0.321052	-0.264145	-0.923697	-1.45521	-0.700343
CAC0675	CEA_G0687	CUST_665_PI416587202	hypothetical protein CAC0675	-	-	0.142149	-0.387501	0.0462551	-1.04747	-1.26517	-1.54592
CAC0676	CEA_G0688	CUST_666_PI416587202	Phosphatidylserine synthase	pssA	COG1183I	0.115197	-0.262552	-0.0989228	-1.30078	-1.94077	0.197548
CAC0677	CEA_G0689	CUST_667_PI416587202	hypothetical protein CAC0677	-	COG0398S	0.448093	-0.131032	0.825443	1.6907	1.14274	1.91532
CAC0678	CEA_G0690	CUST_668_PI416587202	CBS domains	-	COG0517R	0.557237	-0.10293	0.565397	2.06829	1.35571	1.71056
CAC0679	CEA_G0691	CUST_669_PI416587202	putative lipid kinase	-	COG1597IR	0.251501	-0.156693	0.250301	0.419815	-0.197153	0.0618095
CAC0680	CEA_G0692	CUST_670_PI416587202	Predicted membrane protein	-	-	0.398878	-0.340266	0.229064	0.0652665	-0.721289	-0.778154
CAC0681	CEA_G0693	CUST_671_PI416587202	Nitrogen regulatory protein PII, gene nrgB	nrgB	COG0347E	-1.16473	1.19327	0.855926	0.215271	3.67354	3.86746
CAC0682	CEA_G0694	CUST_672_PI416587202	Ammonium transporter (membrane protein nrgA)	nrgA	COG0004P	-0.930507	1.34903	1.14483	3.1277	6.6036	7.25495
CAC0683	CEA_G0695	CUST_673_PI416587202	hypothetical protein CAC0683	-	-	-0.543572	-1.06439	-0.560201	-0.78785	-0.544909	0.513212
CAC0685	CEA_G0696	CUST_675_PI416587202	Putative Mn transporter, NRAMP family	-	COG1914P	-0.27143	-0.905409	-1.00961	-0.894754	-0.804655	0.937325
CAC0686	CEA_G0697	CUST_676_PI416587202	Spore cortex-lytic enzyme prepeptide; peptodoglycan-binding domain	-	COG3409M, COG3773M	-0.21913	-0.601035	0.246838	0.606331	-1.0478	0.518062
CAC0687	CEA_G0698	CUST_677_PI416587202	Serine acetyltransferase	cysE	COG1045E	-0.296379	-2.56052	-1.93141	-3.28106	-3.51342	-1.76316
CAC0688	CEA_G0699	CUST_678_PI416587202	1-acyl-sn-glycerol-3-phosphate acyltransferase	-	COG0204I	0.107929	-1.36103	-1.08539	-3.17828	-2.76484	-2.70433
CAC0689	CEA_G0700	CUST_679_PI416587202	Predicted endonuclease, gene nth	ntH	COG0177L	0.233913	-1.04028	-0.943851	-2.759	-2.46333	-1.844
CAC0690	CEA_G0701	CUST_680_PI416587202	Endoglucanase, aminopeptidase M42 family	-	COG1363G	0.0136013	-0.139408	-0.188083	-0.306725	-0.408125	0.0957813
CAC0691	CEA_G0702	CUST_681_PI416587202	Uncharacterized conserved protein, VanW of Enterococcus faecalis related	-	COG2720V	0.334813	-0.744935	-0.47546	-1.45472	-1.43254	-1.75617
CAC0692	CEA_G0703	CUST_682_PI416587202	glucuronate isomerase	uxaC	COG1904G	0.359686	0.402287	0.740565	-0.648313	-1.49009	-2.42567
CAC0693	CEA_G0704	CUST_683_PI416587202	Transcriptional regulator of the LacI family	-	COG1609K	0.00790691	-0.238348	0.0557107	-0.273547	-0.233389	-0.159805
CAC0694	CEA_G0705	CUST_684_PI416587202	Permease of the Na+: galactoside symporter family	-	COG2211G	1.11445	0.125063	0.337551	1.64837	1.1043	-0.337774
CAC0695	CEA_G0706	CUST_685_PI416587202	altronate oxidoreductase	-	COG0246G	1.22518	1.2141	1.25047	2.02216	1.31148	-1.25382
CAC0696	CEA_G0707	CUST_686_PI416587202	Putative altronate dehydratase	-	COG2721G	0.995302	0.944302	1.18984	1.66131	0.913975	-0.602905
CAC0697	CEA_G0708	CUST_687_PI416587202	Galactose mutarotase related enzyme	-	COG2017G	1.80058	1.69978	1.20962	2.42256	1.4581	1.11675
CAC0698	CEA_G0709	CUST_688_PI416587202	Predicted hydrolase of the HAD superfamily	-	COG0561R	-0.359427	-0.683426	-0.302696	0.0736035	0.048302	-0.132898
CAC0699	CEA_G0710	CUST_689_PI416587202	Spore photoproduct lyase, splB	-	COG1533L	-0.692979	-0.771113	-0.512179	-0.235996	-0.320115	0.030201
CAC0700	CEA_G0711	CUST_690_PI416587202	Predicted tRNA-methylase (SpoU class)	cspR	COG0219J	-0.64531	-0.744002	-0.906333	-0.678462	-0.648674	-0.668631
CAC0701	CEA_G0712	CUST_691_PI416587202	Uncharacterised protein, DegV family	-	COG1307S	-0.532976	-0.814002	-1.07913	-1.2169	-0.823667	-1.16037
CAC0702	CEA_G0713	CUST_692_PI416587202	Predicted lipoprotein, Med/BMP family	-	COG1744R	1.29502	0.820937	1.46318	1.54896	0.834886	0.341462
CAC0703	CEA_G0714	CUST_693_PI416587202	Sugar ABC-transporter, ATP-ase component	-	COG3845R	1.08272	1.21199	1.3451	1.85654	1.72255	1.4693
CAC0704	CEA_G0715	CUST_694_PI416587202	Sugar ABC transporter, permease protein	-	COG4603R	1.1283	0.884001	0.895709	1.80867	1.39803	1.97474
CAC0705	CEA_G0716	CUST_695_PI416587202	Sugar ABC transporter, permease protein	-	COG1079R	1.13416	0.863682	1.3485	1.21875	0.906142	0.933127
CAC0706	CEA_G0717	CUST_696_PI416587202	Endo-1,4-beta glucanase (fused to two ricin-B-like domains)	-	COG2730G	1.46837	1.68442	1.59253	1.21008	1.74591	1.26872
CAC0707	CEA_G0718	CUST_697_PI416587202	RNA polymerase factor sigma-54	rpoN	COG1508K	0.325741	-0.568217	-0.512904	1.00657	1.54177	0.681533
CAC0708	CEA_G0719	CUST_698_PI416587202	Putative transcriptional regulator	-	COG2390K	0.363647	0.374945	-0.215087	1.25574	-0.129944	0.482854
CAC0709	CEA_G0720	CUST_699_PI416587202	Glyceraldehyde 3-phosphate dehydrogenase, gene gapC	gapC	COG0057G	-0.597303	-0.423861	-0.782354	1.75969	1.04156	0.463614
CAC0710	CEA_G0721	CUST_700_PI416587202	phosphoglycerate kinase	pgk	COG0126G	-0.554122	-0.479905	-0.306162	2.57812	1.75632	0.603478
CAC0711	CEA_G0722	CUST_701_PI416587202	triosephosphate isomerase	tpiA	COG0149G	-0.514107	-0.605505	-0.592586	0.280366	-0.179677	-0.806782
CAC0712	CEA_G0723	CUST_702_PI416587202	phosphoglyceromutase	pgm	COG0696G	-0.29388	-0.45603	-1.06467	-1.05783	-1.71896	-1.569
CAC0713	CEA_G0724	CUST_703_PI416587202	phosphopyruvate hydratase	eno	COG0148G	-0.830144	-0.637686	-1.12343	-1.60151	-2.20281	-1.41854
CAC0714	CEA_G0725	CUST_704_PI416587202	preprotein translocase subunit SecG	secG	COG1314U	-0.290242	-0.328701	-0.324808	-0.281563	0.142235	-0.362525
CAC0715	CEA_G0726	CUST_705_PI416587202	FUSION ribonuclease and ribosomal protein S1 domain	vacB	COG0557K	0.727405	0.612328	0.173894	-0.143781	-0.122161	-0.0890599
CAC0716	CEA_G0727	CUST_706_PI416587202	SsrA-binding protein	smpB	COG0691O	0.150917	0.0888272	-0.0734568	-1.27353	-1.08277	-0.694009
CAC0717	CEA_G0728	CUST_707_PI416587202	Predicted membrane protein	-	-	-0.162226	-0.861305	-0.926597	-0.948121	0.0766343	0.584722
CAC0718	CEA_G0729	CUST_708_PI416587202	Ortholog ycnD B.subtilis, nitroreductase	-	COG0778C	-0.0521021	-1.53661	-1.09565	-2.13017	-3.3944	-3.77381
CAC0719	CEA_G0731	CUST_709_PI416587202	Epoxide hydrolase, similar to eukaryotic	-	COG0596R	-0.641518	-0.0402013	-0.384994	-0.529085	-0.0635663	0.306402
CAC0720	CEA_G0732	CUST_710_PI416587202	hypothetical protein CAC0720	-	-	0.182659	-1.01891	-1.08992	-0.904321	-0.516908	-0.31624
CAC0722	CEA_G0733	CUST_711_PI416587202	Predicted membrane protein; CF-9 family	-	-	-0.693019	-0.655971	-0.980475	-1.95422	-0.899681	-0.10048
CAC0723	CEA_G0734	CUST_712_PI416587202	Transcriptional regulator, AcrR family	-	COG1309K	-0.276417	-0.624988	0.598302	-0.437748	0.110281	-1.25595
CAC0724	CEA_G0735	CUST_713_PI416587202	Transcriptional regulator, AcrR family	-	COG1309K	-0.574528	-0.459474	-0.416084	-0.132832	-0.279758	1.34903
CAC0725	CEA_G0736	CUST_714_PI416587202	Predicted membrane protein; CF-9 family	-	-	-0.301878	-0.326244	0.224326	0.757514	1.32407	-0.619388
CAC0726	CEA_G0737	CUST_715_PI416587202	Ribose 5-phosphate isomerase RpiB	-	COG0698G	-0.789014	-0.828377	-0.526545	-0.989587	-1.66014	1.07307
CAC0727	CEA_G0738	CUST_716_PI416587202	Amino acid permease, gene yifK	yifK	COG1113E	-0.298208	-2.00552	-0.822979	-1.30471	-1.51315	-1.36218
CAC0728	CEA_G0739	CUST_717_PI416587202	SAM-dependent methyltransferase	-	COG0500QR	-0.442449	-1.68423	-0.477687	-0.419236	-0.69764	0.417541
CAC0729	CEA_G0740	CUST_718_PI416587202	hypothetical protein CAC0729	-	-	-0.47635	-0.127349	-0.135531	-0.726878	-1.16985	-0.827327
CAC0730	CEA_G0741	CUST_719_PI416587202	Predicted permease	-	COG0628R	-0.564538	-0.870866	-0.568798	-0.764038	-0.916302	-0.89205
CAC0731	CEA_G0742	CUST_720_PI416587202	FUSION: Nucleoside-diphosphate-sugar epimerase and GAF domain	-	COG0451MG	-2.26422	-0.731742	-0.405777	-0.135373	-0.263231	-0.516377
CAC0732	CEA_G0743	CUST_721_PI416587202	Predicted membrane protein	-	-	-1.92673	-0.425798	-0.0717837	0.376587	0.032496	1.21629
CAC0733	CEA_G0744	CUST_722_PI416587202	Predicted membrane protein	-	COG4878S	-1.78721	-0.393919	0.0304032	-0.196157	-0.686179	-0.406209
CAC0734	CEA_G0745	CUST_723_PI416587202	Glycosyltransferase I (lipopolysaccharide biosynthesis protein-related protein)	-	COG0438M	-1.61022	-0.209074	-0.898969	-0.690898	-0.467433	0.296126
CAC0735	CEA_G0746	CUST_724_PI416587202	hypothetical protein CAC0735	-	COG4267S	-1.75191	-0.340404	0.123814	-0.915148	-1.11652	-1.03695
CAC0736	CEA_G0747	CUST_725_PI416587202	Possible glucanotransferase (putative endo alpha-1,4 polygalactosaminidase related protein)	-	COG3868S	0.250398	-0.106433	0.722665	1.11242	1.79486	0.145223
CAC0737	CEA_G0748	CUST_726_PI416587202	glutamate dehydrogenase	-	COG0334E	-0.11844	1.0404	-0.787552	0.88792	1.73985	1.84874
CAC0738	CEA_G0749	CUST_727_PI416587202	DNA polymerase III subunit epsilon	-	COG0847L	-0.288692	-0.525084	-0.315906	-0.16896	0.375118	-0.263501
CAC0739	CEA_G0750	CUST_728_PI416587202	Predicted membrane protein	-	-	0.0228702	-0.543837	-0.656755	-0.51101	-0.267023	0.726086
CAC0740	CEA_G0751	CUST_729_PI416587202	Uncharacterized conserved protein, YlxP family	-	COG1550S	-0.339221	-0.618898	0.0621582	-1.63738	-2.27475	-2.3013
CAC0741	CEA_G0752	CUST_730_PI416587202	Methyl-accepting chemotaxis protein	-	COG0840NT	-1.09249	-0.57363	-0.160818	-0.672828	-0.529278	-1.11925
CAC0742	CEA_G0753	CUST_731_PI416587202	Uncharacterized protein, containing predicted phosphatase domain	-	COG0671I, COG1404O	-0.319024	-0.0633779	0.238298	0.845829	1.42261	1.17614
CAC0743	CEA_G0754	CUST_732_PI416587202	6-phospho-beta-glucosidase	-	COG2723G	0.915652	1.15418	2.2376	1.32114	1.1891	1.19372
CAC0744	CEA_G0755	CUST_733_PI416587202	Na+/H+ antiporter, ortholog YQKI B.subtilis	-	COG1757C	-0.829693	-2.08427	-1.86438	-1.43075	-1.00612	1.54533
CAC0745	CEA_G0756	CUST_734_PI416587202	Transcriptional regulator, LysR family	-	COG0583K	-0.96204	-0.487618	-0.587324	-0.705338	-0.778202	0.0557279
CAC0746	CEA_G0757	CUST_735_PI416587202	Secreted protease metal-dependent protease	-	COG4412S	1.44509	1.89496	3.34239	4.99325	4.91437	2.76059
CAC0747	CEA_G0758	CUST_736_PI416587202	Secreted protein containing uncharacterized conserved protein of ErfK family	-	COG1376S	-0.47849	-0.483549	-0.456615	-0.622742	-0.571392	-0.670173
CAC0748	CEA_G0759	CUST_737_PI416587202	Nitroreductase family protein	-	COG0778C	-0.385715	-0.171626	0.633218	0.915069	0.697278	-0.337034
CAC0749	CEA_G0760	CUST_738_PI416587202	HD hydrolase superfamily protein	-	COG3481R	-0.171764	-0.12066	0.435043	0.959941	0.755742	0.450032
CAC0750	CEA_G0761	CUST_739_PI416587202	hypothetical protein CAC0750	-	-	0.19744	0.594461	-0.612541	0.11959	-0.266126	2.41436
CAC0751	CEA_G0762	CUST_740_PI416587202	Permease	-	COG3104E	0.499781	-0.377229	-1.25624	-1.64059	-3.28537	-0.481181
CAC0752	CEA_G0763	CUST_741_PI416587202	Homolog of eukaryotic DNA ligase III	-	-	0.473647	-0.188665	0.51673	0.382497	-0.362064	-0.650342
CAC0753	CEA_G0764	CUST_742_PI416587202	PolyA polymerase related protein (HD hydrolase) and P-loop ATP-ase domain	-	COG0617J, COG4639R	1.29867	0.673957	0.945387	1.1357	0.470014	0.358436
CAC0754	CEA_G0765	CUST_743_PI416587202	hypothetical protein CAC0754	-	-	0.458159	-0.294587	-0.550184	-0.496599	-1.25668	0.0540815
CAC0755	CEA_G0766	CUST_744_PI416587202	Multimeric flavodoxin WrbA family protein, diverged or disrupted	-	COG2249R	0.287566	0.0104904	-0.12861	-0.252306	0.262305	-0.977163
CAC0756	CEA_G0767	CUST_745_PI416587202	Multimeric flavodoxin WrbA	-	COG0655R	0.418315	0.0079831	-0.541928	-0.200101	0.242004	-0.212681
CAC0757	CEA_G0768	CUST_746_PI416587202	Predicted membrane protein	-	-	-0.234275	0.00939046	0.149935	-0.197724	-1.16203	1.60614
CAC0758	CEA_G0769	CUST_747_PI416587202	Hypothetical protein, CF-27 family	-	-	-0.553221	-0.0661345	0.252566	-0.485772	-0.00737522	0.0139513
CAC0759	CEA_G0770	CUST_748_PI416587202	hypothetical protein CAC0759	-	-	-0.524712	0.286925	0.381414	-0.470481	0.114762	-0.897657
CAC0760	CEA_G0771	CUST_749_PI416587202	Uncharacterized conserved protein, YTFE family, possibly metal-binding	-	COG3945S	-0.521267	0.187726	0.272012	-0.629168	0.00618699	-0.592765
CAC0761	CEA_G0772	CUST_750_PI416587202	Predicted membrane protein	-	-	-0.301541	-0.170201	-0.715877	-0.486432	0.100304	-0.405679
CAC0762	CEA_G0773	CUST_751_PI416587202	Permease, probably tetracycline resistance protein	-	COG0477GEPR	-0.262392	-0.0640288	-0.863174	-0.358922	-0.850282	0.616249
CAC0763	CEA_G0774	CUST_752_PI416587202	Transcriptional regulator, MarR family	-	COG1846K	0.0523061	0.187583	-0.359246	-0.673882	0.751678	0.35533
CAC0764	CEA_G0775	CUST_753_PI416587202	putative oxidoreductase	-	COG0493ER	-0.645951	-0.709226	-0.693309	-1.63579	-1.14408	-2.47166
CAC0765	CEA_G0776	CUST_754_PI416587202	Fe-S oxidoreductase	-	COG1453R	-1.44213	-1.48024	-1.4059	-0.903831	-0.798706	-1.44382
CAC0766	CEA_G0777	CUST_755_PI416587202	Predicted transcriptional regulator (MerR family)	-	COG0789K	-1.64522	-1.33993	-0.996797	-0.725356	-0.656159	-1.76446
CAC0767	CEA_G0778	CUST_756_PI416587202	Fe-S oxidoreductase	-	COG1453R	-1.12838	-0.546115	-0.442634	0.0171022	0.0700301	-0.247416
CAC0768	CEA_G0779	CUST_757_PI416587202	Transcriptional regulator, LysR family	-	COG0583K	-0.565782	-0.731356	-0.0186528	1.07553	1.03267	0.802384
CAC0769	CEA_G0780	CUST_758_PI416587202	hypothetical protein CAC0769	-	COG3875S	-0.400564	-0.189999	0.447692	0.405758	-0.100858	-0.452621
CAC0770	CEA_G0781	CUST_759_PI416587202	Glycerol uptake facilitator protein, permease	-	COG0580G	-0.196855	-0.395007	0.0192691	-0.0153971	-0.265759	-0.523028
CAC0771	CEA_G0782	CUST_760_PI416587202	cobalt transport protein CbiM	-	COG0310P	-0.811439	-0.738424	-0.644986	-0.733505	-0.441493	0.637058
CAC0772	CEA_G0783	CUST_761_PI416587202	Cobalt permease	-	COG0619P	-0.554364	-0.588541	0.34182	-0.741029	-1.44872	-1.31379
CAC0773	CEA_G0784	CUST_762_PI416587202	ABC-type cobalt transport protein ATPase component	-	COG1122P	-0.313882	-0.447588	-0.0865379	-0.566577	-0.613071	0.307323
CAC0774	CEA_G0785	CUST_763_PI416587202	hypothetical protein CAC0774	-	COG1641S	-0.664269	-0.541326	-0.718074	-0.602514	-0.425152	0.869531
CAC0775	CEA_G0786	CUST_764_PI416587202	ATP-utilizing enzyme of the PP-loop superfamily	-	COG1606R	-0.988367	-0.460176	-0.529371	-1.07358	-1.10511	-0.910886
CAC0776	CEA_G0787	CUST_765_PI416587202	NCAIR mutase (PurE)-related protein	-	COG1691R	-0.647395	-0.505418	-0.826443	-1.46263	-1.10615	-0.31405
CAC0777	CEA_G0788	CUST_766_PI416587202	Acetyltransferase (the isoleucine patch superfamily)	-	COG0110R	-0.61474	-0.335225	-0.381627	-1.33194	-1.43588	-0.434339
CAC0778	CEA_G0789	CUST_767_PI416587202	ATP-dependent RNA helicase, superfamily II	-	COG0513LKJ	-0.421174	-0.403801	-0.413882	-0.648177	-0.593938	0.102183
CAC0779	CEA_G0790	CUST_768_PI416587202	Amidase related to nicotinamidase	-	COG1335Q	-0.552033	-0.700939	-0.998041	-0.208554	0.569274	2.2544
CAC0780	CEA_G0791	CUST_769_PI416587202	tyrosyl-tRNA synthetase	tyrZ	COG0162J	-0.333566	-0.570729	0.553215	-0.650586	-0.719137	-1.35077
CAC0781	CEA_G0792	CUST_770_PI416587202	hypothetical protein CAC0781	-	COG4296S	0.626554	0.113949	0.527271	-0.540669	0.571175	1.37741
CAC0782	CEA_G0793	CUST_771_PI416587202	hypothetical protein CAC0782	-	-	-0.112758	0.236443	-0.348495	-0.259762	0.707752	-0.102452
CAC0783	CEA_G0794	CUST_772_PI416587202	Uncharacterized low-complexity protein	-	COG1357S	-0.403336	-0.648513	-0.0999174	-0.0533067	-0.604211	-1.31422
CAC0784	CEA_G0795	CUST_773_PI416587202	ATP-dependent RNA helicase, superfamily II	-	COG0513LKJ	-0.238162	-0.58088	-0.447739	0.0183449	-0.343628	-0.485162
CAC0785	CEA_G0796	CUST_774_PI416587202	hypothetical protein CAC0785	-	-	-0.287944	-0.669401	-0.436491	-0.0973443	-0.604019	0.864046
CAC0786	CEA_G0797	CUST_775_PI416587202	Uncharacterized conserved protein, repeats	-	COG3861S	0.473957	-0.203379	-1.35182	-0.376218	-0.167424	-0.474002
CAC0787	CEA_G0798	CUST_776_PI416587202	Uncharacterized conserved protein, repeats	-	COG3861S	0.380642	-0.276454	-1.09271	-0.348757	0.88221	1.0469
CAC0788	CEA_G0799	CUST_777_PI416587202	Ferrichrome transport permease	-	COG0609P	0.465599	0.0837197	-0.692796	-0.0624508	1.25523	2.27696
CAC0789	CEA_G0800	CUST_778_PI416587202	permease	fhuB	COG0609P	0.537138	0.0287138	-1.01293	-0.650208	0.646306	1.89623
CAC0790	CEA_G0801	CUST_779_PI416587202	Ferrichrome-binding periplasmic proteinl, fhuD	fhuD	COG0614P	0.712551	0.0437412	-0.856534	-0.523716	1.19037	2.83635
CAC0791	CEA_G0802	CUST_780_PI416587202	Ferrichrome ABC transporter, ATP-binding protein, fhuC	hfuC	COG1120PH	0.618422	0.167356	-0.737906	-0.868535	1.04146	2.88976
CAC0792	CEA_G0803	CUST_781_PI416587202	D-amino acid aminotransferase	-	COG0115EH	1.58263	1.68345	1.25451	0.0859308	1.4378	1.93592
CAC0793	CEA_G0804	CUST_782_PI416587202	Uncharacterized conserved protein of probably eukaryotic origin	-	-	1.32435	0.700288	0.915176	0.437575	0.176794	1.60368
CAC0794	CEA_G0805	CUST_783_PI416587202	Nucleoside-diphosphate-sugar epimerase (UDP-glucose 4-epimerase)	-	COG0451MG	0	-0.314146	-0.650962	0.0394631	-0.0413837	1.18323
CAC0795	CEA_G0806	CUST_784_PI416587202	Glycosyltransferase involved in cell wall biogenesis	-	COG0463M	0.153397	-0.0599297	-0.0300693	-0.0937176	0.226964	-0.0692416
CAC0796	CEA_G0807	CUST_785_PI416587202	CDP-diglyceride synthetase	-	COG0575I	-0.243922	0.0889239	0.420333	0.858323	0.983677	0.279933
CAC0797	CEA_G0808	CUST_786_PI416587202	Phosphoenolpyruvate synthase	-	COG0574G	0.00471682	-0.0752459	0.531352	0.999296	0.610218	0.0913068
CAC0798	CEA_G0809	CUST_787_PI416587202	Phosphatidylserine synthase	-	COG1183I	0.0363646	0.14634	0.307057	0.584974	0.337587	-0.370365
CAC0799	CEA_G0810	CUST_788_PI416587202	Phosphatidylserine decarboxylase	psd	COG0688I	0.0202965	-0.0219575	0.754355	0.587441	0.174981	-0.130374
CAC0800	CEA_G0811	CUST_789_PI416587202	prenyltransferase	ubiA	COG0382H	0.00196707	0.00592221	0.293218	0.471965	-0.119361	-0.137085
CAC0801	CEA_G0812	CUST_790_PI416587202	phosphoenolpyruvate synthase	-	COG0574G	0.0581236	0.10605	0.386196	0.229311	-0.616308	-0.399502
CAC0802	CEA_G0813	CUST_791_PI416587202	hypothetical protein CAC0802	-	-	-0.0771484	-0.175958	0.56169	-0.20117	-0.822996	-0.554759
CAC0803	CEA_G0814	CUST_792_PI416587202	hypothetical protein CAC0803	-	-	0.0533399	0.00772999	0.126392	-0.0640911	-0.683306	-0.659243
CAC0804	CEA_G0815	CUST_793_PI416587202	Pectate lyase related protein, secreted	-	COG3866G	1.83102	1.25409	1.46985	-0.125357	-0.966754	-0.63578
CAC0805	CEA_G0816	CUST_794_PI416587202	Methyl-accepting chemotaxis protein	-	COG0840NT	-2.41927	-1.29665	-0.380044	-0.248431	-0.660011	-0.538679
CAC0806	CEA_G0817	CUST_795_PI416587202	hypothetical protein CAC0806	-	-	0.117662	-0.0769405	-0.398176	-0.633171	-0.301538	0.825432
CAC0807	CEA_G0818	CUST_796_PI416587202	Cold shock protein	-	COG1278K	-0.413747	-0.991573	-1.04669	-1.73419	-1.61493	-0.668286
CAC0808	CEA_G0819	CUST_797_PI416587202	Hydrogenase expression factor (hybG)	hybG	COG0298O	0.593047	1.26983	-0.412813	-0.27286	0.953673	0.809173
CAC0809	CEA_G0820	CUST_798_PI416587202	Hydrogenase formation factor (hypE)	hypE	COG0309O	-0.0945162	0.160438	-0.971149	-0.883468	0.157288	-1.48803
CAC0810	CEA_G0821	CUST_799_PI416587202	Hydrogenase maturation factor (hypF)	hypF	COG0068O	0.00982326	-0.103721	-1.07446	-0.820282	-0.0710517	-0.358423
CAC0811	CEA_G0822	CUST_800_PI416587202	Hydrogenase expression-formation factor (hypD)	-	COG0409O	0.0252599	0.0172667	-0.444005	-0.900016	0.0318985	0.949632
CAC0812	CEA_G0823	CUST_801_PI416587202	Pectate lyase related protein, secreted	-	-	-0.180645	-0.614829	-0.57837	-2.25396	-1.9035	-3.16455
CAC0813	CEA_G0824	CUST_802_PI416587202	hypothetical protein CAC0813	-	-	0	1.28493	0.274681	0.569975	-0.314656	-0.533718
CAC0814	CEA_G0825	CUST_803_PI416587202	3-oxoacyl-	-	COG0332I	3.44739	2.6901	3.34165	3.49282	2.73872	2.61754
CAC0815	CEA_G0826	CUST_804_PI416587202	Methyl-accepting chemotaxis protein	-	COG0840NT	1.92183	1.75829	1.71417	1.13039	0.9543	-0.156557
CAC0816	CEA_G0827	CUST_805_PI416587202	Lipase-esterase related protein	-	COG0596R	1.50426	1.2346	1.19868	0.0824193	0.432229	-1.15098
CAC0817	CEA_G0828	CUST_806_PI416587202	hypothetical protein CAC0817	-	-	0.310972	0.45145	-0.173864	-0.900047	-2.26434	0.125093
CAC0818	CEA_G0829	CUST_807_PI416587202	Diguanylate cyclase/phosphodiesterase domain (GGDEF) containing protein	-	COG2199T	-0.0520063	-0.278103	0.333285	0.179134	0.311012	0.191936
CAC0819	CEA_G0830	CUST_808_PI416587202	phosphoribosylpyrophosphate synthetase	-	COG0462FE	0.0990458	-0.673719	-0.137943	0.123001	-1.35893	0.131735
CAC0820	CEA_G0831	CUST_809_PI416587202	Conserved protein, ortholog YwqG B.subtilis	-	COG3878S	-0.634175	-0.678139	-0.117102	-0.780346	-0.985756	-0.736002
CAC0821	CEA_G0832	CUST_810_PI416587202	Transcriptional regulator (TetR/AcrR family)	-	COG1309K	0.0763188	-0.177586	0.494159	0.675146	-0.171224	-0.567559
CAC0822	CEA_G0833	CUST_811_PI416587202	ABC transporter, ATP-binding protein	-	COG1136V	0.211015	-0.219215	0.142699	0.815283	-0.156717	0.0819692
CAC0823	CEA_G0834	CUST_812_PI416587202	Predicted membrane protein	-	COG0577V	0.163441	0.142504	0.281718	0.685246	-0.158837	-0.729683
CAC0824	CEA_G0835	CUST_813_PI416587202	Thioredoxin	-	COG0526OC	0.975125	0.387013	0.18779	0.304583	-0.229815	-0.607066
CAC0825	CEA_G0836	CUST_814_PI416587202	Endoglucanase family 5	-	COG2730G	-0.189013	0.0882234	0.94754	2.05717	1.55146	1.41282
CAC0826	CEA_G0837	CUST_815_PI416587202	Endoglucanase family 5	-	COG2730G	0.790132	-0.331634	0.0522317	0.586667	1.14472	0.635867
CAC0827	CEA_G0838	CUST_816_PI416587202	Fructose-bisphosphate aldolase	-	COG0191G	-0.345779	-0.930829	-1.18422	-0.585156	-0.802561	-0.445189
CAC0828	CEA_G0839	CUST_817_PI416587202	hypothetical protein CAC0828	-	-	-0.493864	-0.882499	-0.0523665	-1.43057	-0.60888	0.826244
CAC0829	CEA_G0840	CUST_818_PI416587202	Uncharacterized conserved membrane protein, similar to MDR (VANZ) ORF of Enterococcus	-	COG4767V	-0.547546	0.645907	-0.308008	2.71102	2.40242	1.567
CAC0830	CEA_G0841	CUST_819_PI416587202	Response regulator	-	COG0745TK	0.255816	0.107579	2.465	1.34377	1.27529	0.308415
CAC0831	CEA_G0842	CUST_820_PI416587202	Sensory transduction histidine kinase	-	COG0642T	0.463305	0.264265	1.22067	0.694351	1.61151	1.82908
CAC0832	CEA_G0843	CUST_821_PI416587202	Fusion: transcriptional regulator and conserved domain	-	COG1695K	0.00804178	-0.573563	0.721662	0.360871	0.0853795	-0.0870351
CAC0833	CEA_G0844	CUST_822_PI416587202	ABC-type multidrug transport system (daunorubicin resistance), ATPase component	-	COG1131V	-0.564127	-0.817702	1.11139	-0.511998	-1.20332	-0.875291
CAC0834	CEA_G0845	CUST_823_PI416587202	Predicted integral membrane protein	-	COG0842V	-0.915622	-1.26511	-0.0546185	0.189612	-0.559386	-0.799425
CAC0835	CEA_G0846	CUST_824_PI416587202	Predicted integral membrane protein	-	COG0842V	-0.671994	-1.07311	0.273635	0.3388	-0.27316	-1.90189
CAC0836	CEA_G0847	CUST_825_PI416587202	Putative beta-D-galactosidase	-	COG2731G	-0.432485	-0.606968	-0.0458093	-1.04865	-0.29672	-0.955174
CAC0837	CEA_G0848	CUST_826_PI416587202	Spermidine/putrescine-binding periplasmic protein	potD	COG0687E	0.619246	0.057758	1.35575	1.58616	1.59834	1.17836
CAC0838	CEA_G0849	CUST_827_PI416587202	ABC-type spermidine/putrescine transport system, permease component II	potC	COG1177E	0.742467	0.0297604	0.38402	2.39531	1.91629	2.08217
CAC0839	CEA_G0850	CUST_828_PI416587202	ABC-type spermidine/putrescine transport system, permease component I	potB	COG1176E	0.207803	-0.338123	-0.29587	1.03041	0.931746	1.72397
CAC0840	CEA_G0851	CUST_829_PI416587202	Spermidine/putrescine ABC transporter, ATP-binding component	potA	COG3842E	0.671576	-0.269142	0.221724	2.05269	2.3121	3.02864
CAC0841	CEA_G0852	CUST_830_PI416587202	Predicted transcriptional regulator	-	COG1396K	0.125629	-0.733565	0.254169	1.95912	1.88327	1.94355
CAC0842	CEA_G0853	CUST_831_PI416587202	Hypothetical protein, CF-28 family	-	-	1.72863	0.702575	2.57896	1.33402	1.15794	-0.0755306
CAC0843	CEA_G0854	CUST_832_PI416587202	Ribonuclease precursor (barnase), secreted.	-	COG4290F	0.0882253	-1.36381	-1.65117	-2.94717	-2.04927	-2.65841
CAC0844	CEA_G0855	CUST_833_PI416587202	Barstar-like protein ribonuclease (barnase) inhibitor	-	COG2732K	-0.0921908	-1.8628	-2.10124	-3.24815	-1.81617	-2.46107
CAC0845	CEA_G0856	CUST_834_PI416587202	Ferritin-like protein Rsg	-	COG1528P	-0.313173	-1.46057	-1.21034	-2.40046	-1.45058	0.351569
CAC0846	CEA_G0857	CUST_835_PI416587202	Hypothetical protein, CF-29 family	-	-	0.387741	0.223411	1.25846	0.140024	0.759041	-0.116738
CAC0847	CEA_G0859	CUST_836_PI416587202	Probable cation efflux pump (multidrug resistance protein)	-	COG0534V	-0.434267	-1.09739	-0.877176	-1.17472	-1.7241	-1.70124
CAC0848	CEA_G0860	CUST_837_PI416587202	Uncharacterized conserved protein, YitT family	-	COG1284S	-0.137571	-1.11405	-1.19667	-0.969482	-1.27736	-0.436278
CAC0849	CEA_G0861	CUST_838_PI416587202	Predicted transcriptional regulator	-	COG1733K	0.00811566	-0.957241	-0.458204	-0.837496	-1.19283	-0.773532
CAC0850	CEA_G0862	CUST_839_PI416587202	Nitroreductase family protein	-	COG0778C	-0.485532	0.128037	-0.329801	-0.919618	0.15608	0.983722
CAC0851	CEA_G0863	CUST_840_PI416587202	Ortholog ygiD E.coli	-	COG3384S	0.00325494	0.0160217	-0.277124	-0.974011	0.0295869	0.151633
CAC0852	CEA_G0864	CUST_841_PI416587202	Amino acid permease	-	COG0531E	-0.689821	0.160604	-0.242826	0.0751076	0.936005	0.606663
CAC0853	CEA_G0865	CUST_842_PI416587202	HD superfamily hydrolase (HD-GYP domain)	-	COG2206T	1.01628	0.853748	2.08276	3.65064	3.36503	2.61524
CAC0854	CEA_G0866	CUST_843_PI416587202	Tetracycline resistance protein tetP, contain GTP-ase domain	tet	COG0480J	0.0730228	0.418485	-0.203345	1.44707	1.35719	1.31897
CAC0855	CEA_G0867	CUST_844_PI416587202	Predicted phosphatase	-	COG0637R	-0.24158	-0.373795	-0.322361	0.183794	0.573937	-0.127464
CAC0856	CEA_G0868	CUST_845_PI416587202	Transcriptional regulator, LacI family (probably maltose operon transcriptional repressor)	-	COG1609K	1.64968	1.06142	-0.394549	0.134794	0.961226	1.53594
CAC0857	CEA_G0869	CUST_846_PI416587202	Glucan phosphorylase	-	COG0058G	-0.353055	-0.356825	-0.265432	-0.975074	-0.811707	-0.258925
CAC0858	CEA_G0870	CUST_847_PI416587202	Phosphinothricin acetyltransferase	-	COG1247M	-0.723177	-0.338181	0.15908	-1.32826	-0.156592	-1.3976
CAC0859	CEA_G0871	CUST_848_PI416587202	putative anti-SigV factor	-	-	-0.397899	-0.0857249	0.0512667	-0.559156	0.0456041	-0.845505
CAC0860	CEA_G0872	CUST_849_PI416587202	Two-component response regulator	-	COG0745TK	-0.64916	-0.536386	-0.237888	-0.713808	-0.863174	-1.24365
CAC0861	CEA_G0873	CUST_850_PI416587202	ABC-type multidrug transport system, ATPase component	-	COG1131V	-0.305787	-0.791399	-0.828289	-1.62383	-0.318218	1.19532
CAC0862	CEA_G0874	CUST_851_PI416587202	Transmembrane protein	-	COG1277R	-0.254034	-0.471013	-0.232716	-1.36402	-0.236367	1.37893
CAC0863	CEA_G0875	CUST_852_PI416587202	Sensory transduction histidine kinase	-	COG0642T	-0.193315	-0.231899	0.0834756	-1.01358	-0.756807	0.839956
CAC0864	CEA_G0876	CUST_853_PI416587202	Histidine kinase-like ATPase	-	COG4585T	-0.222635	-0.603159	0.167682	-0.726634	0.108716	0.228117
CAC0865	CEA_G0877	CUST_854_PI416587202	Two-component response regulator	-	COG2197TK	-0.0758085	-0.147029	-0.60671	-0.414061	0.171999	0.899208
CAC0866	CEA_G0878	CUST_855_PI416587202	ABC-type multidrug transport system, ATPase component	-	COG1131V	-0.326193	-0.382852	-0.730343	-1.72112	-1.23394	-0.661829
CAC0867	CEA_G0879	CUST_856_PI416587202	Putative permease, ortholog yfkN B.subtilis	-	-	-0.596968	-0.653927	-1.17768	-2.51197	-1.57657	-1.22747
CAC0868	CEA_G0880	CUST_857_PI416587202	Predicted membrane protein	-	-	-0.103867	-0.264204	-0.497732	-1.62275	-1.18419	-0.131384
CAC0869	CEA_G0881	CUST_858_PI416587202	Thioredoxine reductase	-	COG0492O	0.0483332	-0.481358	-1.13936	-1.46043	-1.48015	-1.18221
CAC0870	CEA_G0882	CUST_859_PI416587202	hypothetical protein CAC0870	-	-	-0.683847	-1.1853	-1.20483	-2.11458	-1.39885	-2.42187
CAC0871	CEA_G0883	CUST_860_PI416587202	hypothetical protein CAC0871	-	-	-0.083293	0.207974	0.545248	-0.243439	-0.174996	1.28998
CAC0872	CEA_G0884	CUST_861_PI416587202	Xanthine permease	-	COG2233F	-0.23136	-0.545871	-0.541895	-0.247229	-0.327331	-0.0559998
CAC0873	CEA_G0885	CUST_862_PI416587202	xanthine phosphoribosyltransferase	xpt	COG0503F	-0.394101	-0.63059	-0.695425	-0.85114	-0.973743	-1.11638
CAC0874	CEA_G0886	CUST_863_PI416587202	Hypothetical protein, CF-36 family	-	-	0.42287	-0.462131	-0.47099	-0.0698061	-0.146154	-0.618809
CAC0875	CEA_G0887	CUST_864_PI416587202	Predicted permease	-	COG0697GER	-0.287621	-0.538512	-0.205266	0.0986139	-0.00874904	-0.541769
CAC0876	CEA_G0888	CUST_865_PI416587202	Transcriptional regulator, MarR/EmrR family	-	COG1846K	-0.965985	-0.904758	-1.23865	-1.78413	-1.65987	-2.48243
CAC0877	CEA_G0889	CUST_866_PI416587202	Cyclopropane fatty acid synthase	cfa	COG2230M	-0.966977	-0.428193	-0.915377	-1.34912	-1.2864	-2.12618
CAC0878	CEA_G0890	CUST_867_PI416587202	Amino acid ABC transporter permease component	-	COG0765E	0.0612145	-1.65823	-2.3183	-2.59426	-3.05342	-3.35417
CAC0879	CEA_G0891	CUST_868_PI416587202	ABC-type polar amino acid transport system, ATPase component	-	COG1126E	-0.154887	-2.19713	-2.93313	-3.15528	-3.90351	-4.00068
CAC0880	CEA_G0892	CUST_869_PI416587202	Periplasmic amino acid binding protein	-	COG0834ET	-0.27286	-2.3136	-2.98576	-3.54263	-4.1194	-4.02292
CAC0881	CEA_G0893	CUST_870_PI416587202	hypothetical protein CAC0881	-	-	-0.654009	-1.5084	0.0157555	0.373606	0.229083	-0.565976
CAC0882	CEA_G0894	CUST_871_PI416587202	Predicted membrane protein, hemolysin III homolog	-	COG1272R	-0.582455	-0.562125	2.32779	2.43476	2.79298	-0.0132104
CAC0883	CEA_G0895	CUST_872_PI416587202	Probable cation efflux pump (multidrug resistance protein)	-	COG0534V	0.380557	-0.482199	0.435035	1.72182	0.999195	1.43364
CAC0884	CEA_G0896	CUST_873_PI416587202	CAMP-binding domain (catabolite gene activator) and regulatory subunit of cAMP-dependent protein kinase	-	COG0664T	0.09382	-0.321582	0.664008	0.0846752	0	-0.232163
CAC0885	CEA_G0897	CUST_874_PI416587202	ferredoxin 3-like protein	-	COG1145C	-0.0548639	-0.392072	0.263254	0.870723	0.191684	0.222808
CAC0886	CEA_G0898	CUST_875_PI416587202	hypothetical protein CAC0886	-	-	0.206906	-0.296281	0.151415	-0.780992	-0.937168	-0.558259
CAC0887	CEA_G0899	CUST_876_PI416587202	Adenine deaminase	adeC	COG1001F	0.461075	-0.0208169	-0.17931	-1.97809	-0.976109	-0.396997
CAC0888	CEA_G0900	CUST_877_PI416587202	Phosphoglycerol transferase MdoB related protein, alkaline phosphatase superfamily	-	COG1368M	0.536419	0.00622074	0.61454	0.0530229	-0.453598	-0.53805
CAC0889	CEA_G0901	CUST_878_PI416587202	hypothetical protein CAC0889	-	COG5438S	-0.381631	-0.312117	-0.273077	-1.50758	-1.10694	-2.569
CAC0890	CEA_G0902	CUST_879_PI416587202	hypothetical protein CAC0890	-	COG5438S	-0.424061	-0.52297	-0.462579	-1.43293	-0.495452	-1.15586
CAC0891	CEA_G0903	CUST_880_PI416587202	hypothetical protein CAC0891	-	-	1.66611	0.458072	-0.522342	-1.00519	-0.102993	-3.18393
CAC0892	CEA_G0904	CUST_881_PI416587202	3-deoxy-7-phosphoheptulonate synthase	-	COG2876E	0.578975	-0.555844	0.655952	-1.69048	-1.6441	-2.7237
CAC0893	CEA_G0905	CUST_882_PI416587202	Prephenate dehydrogenase	-	COG0287E	1.17187	0.251761	0.770434	-1.17388	-1.23808	-3.03412
CAC0894	CEA_G0906	CUST_883_PI416587202	3-dehydroquinate synthetase	aroB	COG0337E	1.04668	0.159004	0.570595	-1.61299	-1.49601	-3.18
CAC0895	CEA_G0907	CUST_884_PI416587202	3-phosphoshikimate 1-carboxyvinyltransferase	aroA	COG0128E	1.1448	0.141441	0.489902	-1.5967	-1.86076	-2.33851
CAC0896	CEA_G0908	CUST_885_PI416587202	chorismate synthase	aroC	COG0082E	1.22979	0.204495	0.820074	-1.36023	-1.59882	-2.47879
CAC0897	CEA_G0909	CUST_886_PI416587202	Fusion: chorismate mutase and shikimate 5-dehydrogenase	aro	COG0169E, COG1605E	1.3261	0.338876	0.949954	-1.09719	-1.36298	-1.84407
CAC0898	CEA_G0910	CUST_887_PI416587202	Shikimate kinase	aroK	COG0703E	1.39463	0.34467	1.18686	-1.2582	-1.27379	-1.93699
CAC0899	CEA_G0911	CUST_888_PI416587202	3-dehydroquinate dehydratase	-	COG0757E	1.40351	0.358103	1.21682	-1.10687	-0.954877	-2.07778
CAC0900	CEA_G0912	CUST_889_PI416587202	Possible Zn-finger containing protein	-	COG4570L	-0.198819	0.155963	0.780031	-0.79607	-0.136946	-0.227342
CAC0901	CEA_G0913	CUST_890_PI416587202	O-sialoglycoprotein endopeptidase	-	COG0533O	-0.416407	-0.63341	-0.295957	0.691958	0.450854	1.26812
CAC0902	CEA_G0914	CUST_891_PI416587202	Predicted membrane protein	-	-	-0.10161	-0.275112	0.272535	1.73924	1.22093	0.721223
CAC0903	CEA_G0915	CUST_892_PI416587202	Sensory transduction histidine kinase	-	COG0642T	0.294908	-0.0158949	0.881304	1.63744	0.798999	0.742332
CAC0904	CEA_G0916	CUST_893_PI416587202	ATPase with chaperon activity, two ATP-binding domains, ClpC orthologs	-	COG0542O	-0.182343	-0.585492	-1.03983	-1.99634	-1.66343	-0.850557
CAC0905	CEA_G0917	CUST_894_PI416587202	Uncharacterized NAD(FAD)-dependent dehydrogenase	-	COG0446R	-0.38625	-0.654725	-0.470527	-0.491996	0.00470632	-0.675872
CAC0906	CEA_G0918	CUST_895_PI416587202	Alanyl-tRNA synthetase related protein	-	COG2872R	-0.661602	-0.767597	-0.881635	-1.34323	-0.903067	-0.96035
CAC0907	CEA_G0919	CUST_896_PI416587202	hypothetical protein CAC0907	-	COG0432S	-0.711679	-0.716022	-0.920047	-1.55498	-1.35995	-1.38788
CAC0908	CEA_G0920	CUST_897_PI416587202	Dinucleotide-utilizing enzyme involved in molybdopterin and thiamine biosynthesis family 1	-	COG1179H	-0.213604	-0.995589	-0.524033	-0.704042	-1.33483	-0.425218
CAC0909	CEA_G0921	CUST_898_PI416587202	Methyl-accepting chemotaxis protein, contain HAMP domain	-	COG0840NT	-2.84748	-1.88833	-1.93256	-1.50557	-2.64087	-2.89144
CAC0910	CEA_G0922	CUST_899_PI416587202	Probably cellulosomal scaffolding protein precursor, secreted; cellulose-binding and cohesin domain	-	COG2730G	-0.30339	-1.95682	-1.93779	-0.618564	-1.22401	-3.14315
CAC0911	CEA_G0923	CUST_900_PI416587202	Possible processive endoglucanase family 48, secreted; CelF ortholog; dockerin domain	-	-	-0.0659636	-1.66355	-1.41707	-0.216209	-0.939543	-3.0167
CAC0912	CEA_G0924	CUST_901_PI416587202	Possible non-processive endoglucanase family 5, secreted; CelA homolog secreted; dockerin domain	-	COG2730G	-0.177546	-1.45715	-1.29362	-0.0726481	-0.844213	-3.38912
CAC0913	CEA_G0925	CUST_902_PI416587202	Possible non-processive endoglucanase family 9, secreted; CelG ortholog; dockerin and cellulose-binding domain	-	-	-0.405931	-1.33727	-1.50582	-0.253612	-0.469529	-1.54996
CAC0914	CEA_G0926	CUST_903_PI416587202	Cellulosome integrating cohesin-containing protein, secreted	-	-	-0.225296	-1.30139	-1.16287	-0.321731	-0.403027	-2.95147
CAC0915	CEA_G0927	CUST_904_PI416587202	Endoglucanase A precursor (endo-1,4-beta-glucanase) (cellulase A), secreted; dockerin domain	-	-	-0.117372	-1.08723	-1.05662	-0.120064	-0.366008	-0.317859
CAC0916	CEA_G0928	CUST_905_PI416587202	Possible non-processive endoglucanase family 9, secreted; CelG ortholog; dockerin and cellulose-binding domain	-	-	-0.19545	-0.86413	-0.9992	-0.0246086	-0.60749	-0.53901
CAC0917	CEA_G0929	CUST_906_PI416587202	and cellulose-binding endoglucanase family 9; CelL ortholog; dockerin domain	-	-	-0.684136	-0.724123	-1.39487	0.505682	-0.119921	-0.0895811
CAC0918	CEA_G0930	CUST_907_PI416587202	Possible non-processive endoglucanase family 5, ortholog of mannase A, secreted; dockerin domain	-	-	-0.216136	-0.551213	-0.53948	1.00652	0.16662	-0.702351
CAC0919	CEA_G0931	CUST_908_PI416587202	Probably secreted sialidase; several ASP-boxes and dockerin domain	-	-	-0.242474	-0.3098	-0.213735	0.689079	-0.138884	-0.947018
CAC0920	CEA_G0932	CUST_909_PI416587202	Protein related to MIFH/DOPD protein family, function in bacteria is unknown	-	-	-0.882775	-1.12895	-1.05003	-1.71786	-0.620158	0.0694982
CAC0921	CEA_G0933	CUST_910_PI416587202	Metal-dependent amidohydrolase	-	COG1473R	-0.60018	-1.02198	-2.09749	-1.39294	-1.68909	-0.257819
CAC0922	CEA_G0934	CUST_911_PI416587202	Uncharacterized small conserved protein, homolog of yfjA/yukE B.subtilis	-	-	-1.30017	-0.295298	-0.825037	-0.452741	-0.157053	-1.1197
CAC0923	CEA_G0935	CUST_912_PI416587202	Predicted membrane protein; CF_1 family	-	COG1217T	-0.871979	-0.718546	-0.192947	-1.01162	-0.205623	-0.273282
CAC0924	CEA_G0936	CUST_913_PI416587202	Predicted membrane protein	-	-	-0.739434	-0.771796	0.306463	-0.648613	-1.37569	-1.66765
CAC0925	CEA_G0937	CUST_914_PI416587202	TPR-repeat-containing protein	-	COG0457R	-0.27962	-0.80071	0.225671	-0.751642	-0.429025	-1.46628
CAC0926	CEA_G0938	CUST_915_PI416587202	TPR-repeat-containing protein	-	COG0457R	-0.306804	-0.367988	0.915345	-1.04968	-1.72797	-1.2907
CAC0927	CEA_G0939	CUST_916_PI416587202	Hypothetical protein, CF-2 family	-	-	-0.263536	-0.510473	-0.317402	-1.14864	-0.632505	-1.7911
CAC0928	CEA_G0940	CUST_917_PI416587202	Uncharacterized small conserved protein, homolog of yfjA/yukE B.subtilis	-	COG4842S	-0.264433	-0.840063	-0.611586	-1.27925	-0.862906	-1.26894
CAC0929	CEA_G0941	CUST_918_PI416587202	SAM-dependent methyltransferase	-	COG0500QR	-0.536516	-3.49048	-3.89531	-6.04607	-5.87995	-6.37736
CAC0930	CEA_G0942	CUST_919_PI416587202	Cystathionine gamma-synthase	metB	COG0626E	-0.20007	-3.14603	-3.99833	-5.85278	-5.93949	-5.33417
CAC0931	CEA_G0943	CUST_920_PI416587202	Cysteine synthase	-	COG0031E	-0.466854	-2.60113	-3.53298	-5.18319	-5.496	-5.68111
CAC0932	CEA_G0944	CUST_921_PI416587202	hypothetical protein CAC0932	-	-	0.486851	0.0253328	1.23693	-2.70214	-3.06575	-4.27172
CAC0933	CEA_G0945	CUST_922_PI416587202	Transcriptional regulator of NagC/XylR family (xylose repressor)	xylR	COG1940KG	0.075244	-0.38553	0.673912	-1.93089	-2.95823	-1.68849
CAC0934	CEA_G0946	CUST_923_PI416587202	hypothetical protein CAC0934	-	-	0.665987	-0.0134111	-1.96178	1.21387	-0.0550447	2.26966
CAC0935	CEA_G0947	CUST_924_PI416587202	ATP phosphoribosyltransferase regulatory subunit	hisZ	COG3705E	-0.29866	-0.514069	1.32342	4.46205	3.80677	-5.76883
CAC0936	CEA_G0948	CUST_925_PI416587202	ATP phosphoribosyltransferase catalytic subunit	hisG	COG0040E	-0.0715465	-0.467525	1.37618	4.67372	3.86248	-5.61675
CAC0937	CEA_G0949	CUST_926_PI416587202	Histidinol dehydrogenase	hisD	COG0141E	0	-0.394212	1.52823	4.59412	3.48878	-5.83335
CAC0938	CEA_G0950	CUST_927_PI416587202	Imidazoleglycerol-phosphate dehydratase	hisB	COG0131E	0.0250845	-0.401768	1.43423	4.51784	3.46838	-6.78582
CAC0939	CEA_G0951	CUST_928_PI416587202	imidazole glycerol phosphate synthase subunit HisH	hisH	COG0118E	-0.0111617	-0.46549	1.56647	4.42989	3.69337	-6.62891
CAC0940	CEA_G0952	CUST_929_PI416587202	Phosphoribosylformimino-5-aminoimidazole carboxamide ribonucleotide (ProFAR) isomerase	hisA	COG0106E	0.0888929	-0.250923	1.56784	4.33315	3.57487	-6.46891
CAC0941	CEA_G0953	CUST_930_PI416587202	Imidazoleglycerol-phosphate synthase	hisF	COG0107E	0	-0.43794	1.60738	4.20237	3.46474	-6.29963
CAC0942	CEA_G0954	CUST_931_PI416587202	Phosphoribosyl-AMP cyclohydrolase	hisI_1	COG0139E	-0.0953417	-0.681963	1.65273	4.45146	3.76049	-6.43426
CAC0943	CEA_G0955	CUST_932_PI416587202	phosphoribosyl-ATP pyrophosphatase	hisE	COG0140E	0	-0.789299	1.6065	4.3891	4.05211	-6.98161
CAC0944	CEA_G0956	CUST_933_PI416587202	Transketolase	tkt	COG0021G	0.0579195	-0.861431	0.350831	1.59581	1.30137	-1.92313
CAC0945	CEA_G0957	CUST_934_PI416587202	Single-stranded DNA-binding protein	ssb	COG0629L	-0.185384	0.504174	0.446337	-1.09004	-0.456748	-0.774117
CAC0946	CEA_G0958	CUST_935_PI416587202	ComE-like protein, Metallo beta-lactamase superfamily hydrolase, secreted	-	COG2333R	0.879665	0.862408	-0.0220095	-1.41076	0.221493	0.71158
CAC0947	CEA_G0959	CUST_936_PI416587202	Predicted membrane protein, hemolysin III homolog	-	COG1272R	-0.0545215	-0.195941	-0.738939	-0.385434	-0.0785037	1.37985
CAC0948	CEA_G0960	CUST_937_PI416587202	Uncharacterized protein, DegV family	-	COG1307S	-0.192649	-0.453513	-0.401215	0.120315	0.467687	0.371376
CAC0949	CEA_G0961	CUST_938_PI416587202	Predicted transcriptional regulator	-	COG1695K	0.100727	-0.254395	-0.144381	-0.179299	-0.0277033	0.311425
CAC0950	CEA_G0962	CUST_939_PI416587202	Predicted membrane protein	-	COG1971S	0.0242892	-0.468187	-0.0931111	0.129839	0.418087	0.454731
CAC0951	CEA_G0963	CUST_940_PI416587202	Ferric uptake regulation protein	-	COG0735P	-0.316576	-0.35168	0.444684	-0.290832	-0.776045	-1.68834
CAC0952	CEA_G0964	CUST_941_PI416587202	hypothetical protein CAC0952	-	-	-0.172963	-0.538412	0.245442	-0.947541	-1.0646	-1.11333
CAC0953	CEA_G0965	CUST_942_PI416587202	hypothetical protein CAC0953	-	-	-0.275415	-0.420904	0.1938	-0.787504	-1.0916	-0.69404
CAC0954	CEA_G0966	CUST_943_PI416587202	Uncharacterized membrane protein	-	COG0705R	-0.114188	-0.426423	-0.2429	-1.19284	-0.974519	-1.02891
CAC0955	CEA_G0967	CUST_944_PI416587202	ATP-dependent Zn protease	-	COG0465O	0.398715	0.114072	-0.465109	0.816283	0.462628	2.45484
CAC0956	CEA_G0968	CUST_945_PI416587202	hypothetical protein CAC0956	-	COG4980R	0.0757651	0.740001	1.40012	1.18333	-0.276663	0.203047
CAC0957	CEA_G0969	CUST_946_PI416587202	Xre family DNA-binding domain and TPR-repeat-containing protein	-	COG0457R, COG1396K	-0.579984	-0.504818	-0.583338	-1.60349	-1.36536	-1.09769
CAC0958	CEA_G0970	CUST_947_PI416587202	Xre family DNA-binding domain and TPR-repeat-containing protein	-	COG1396K	-0.352042	-0.370745	-0.639606	-1.89739	-1.6137	-1.34826
CAC0959	CEA_G0971	CUST_948_PI416587202	ATPase with chaperone activity, two ATP-binding domains	clpB	COG0542O	-0.671198	-0.332025	-0.974105	-1.99405	-1.87329	-2.53531
CAC0960	CEA_G0972	CUST_949_PI416587202	Predicted xylanase related protein	-	COG0726G	-0.57579	-0.658423	-1.1065	-1.27237	-0.470013	-1.2233
CAC0961	CEA_G0973	CUST_950_PI416587202	Cobyric acid synthase CobQ	-	COG3442R	-0.221358	-0.129925	-0.0554581	0.628382	0.786843	0.807909
CAC0962	CEA_G0974	CUST_951_PI416587202	UDP-N-acetylmuramyl tripeptide synthetase	-	COG0769M	-0.352377	-0.0723829	0.170141	0.798553	0.94031	0.545226
CAC0963	CEA_G0975	CUST_952_PI416587202	undecaprenyl pyrophosphate phosphatase	uppP	COG1968V	0.231627	-0.440588	-0.153242	1.33739	0.984061	0.749042
CAC0964	CEA_G0976	CUST_953_PI416587202	hypothetical protein CAC0964	-	-	0.23291	-0.17129	-0.00741971	1.70548	2.62805	-0.260258
CAC0965	CEA_G0977	CUST_954_PI416587202	1-acyl-sn-glycerol-3-phosphate acyltransferase	-	COG0204I	1.1094	0.708106	1.06123	1.39805	1.63339	1.71244
CAC0966	CEA_G0978	CUST_955_PI416587202	Predicted membrane protein	-	-	-0.288578	-0.415077	0.186905	0.565269	0.22123	1.41811
CAC0968	CEA_G0979	CUST_957_PI416587202	hypothetical protein CAC0968	-	-	-0.466011	0.187969	0.248588	-1.81669	-0.876493	-0.935525
CAC0969	CEA_G0980	CUST_958_PI416587202	hypothetical protein CAC0969	-	-	-0.253091	0.188885	1.22057	0.0233083	0.961636	-0.785533
CAC0970	CEA_G0981	CUST_959_PI416587202	Isopropylmalate synthase	-	COG0119E	-0.00622477	3.15098	3.6861	3.56244	1.1435	-0.29227
CAC0971	CEA_G0982	CUST_960_PI416587202	aconitate hydratase	citB	COG1048C	-0.17803	2.70828	2.75383	3.20795	0.925459	-0.687176
CAC0972	CEA_G0983	CUST_961_PI416587202	Isocitrate dehydrogenase	citC	COG0473CE	-0.275725	2.12877	2.17829	2.61654	0.990933	-0.571832
CAC0973	CEA_G0984	CUST_962_PI416587202	argininosuccinate synthase	argG	COG0137E	-4.67305	6.39088	8.78089	7.14117	3.88962	2.52278
CAC0974	CEA_G0985	CUST_963_PI416587202	Argininosuccinate lyase	argH	COG0165E	-4.03279	6.0333	8.73809	7.66813	4.66225	3.4626
CAC0975	CEA_G0986	CUST_964_PI416587202	Predicted P-loop kinase or ATPase distantly related to phosphoenolpyruvate carboxykinase	-	COG1493T, COG1866C	-2.73926	4.7071	4.95282	4.03514	1.53427	1.46018
CAC0976	CEA_G0987	CUST_965_PI416587202	Uncharacterized conserved protein, ortholog yuzA B.subtilis	-	COG2155S	0.0422001	-1.31976	-1.96709	-1.65013	-0.434298	-0.2715
CAC0977	CEA_G0988	CUST_966_PI416587202	Transcriptional regulator, Lrp family	asnC	COG1522K	-0.0739384	-1.31557	-1.73016	-1.71655	-0.94538	-1.66073
CAC0978	CEA_G0989	CUST_967_PI416587202	Possible elongation subunit of DNA-dependent DNA polymerase	-	COG3359L	-0.709608	0.980412	1.76048	1.99368	1.25846	0.0631351
CAC0979	CEA_G0990	CUST_968_PI416587202	Uncharacterized protein containing two CBS domains	-	COG0517R	-0.80669	0.100188	0.412144	0.58524	-0.260592	-0.445355
CAC0980	CEA_G0991	CUST_969_PI416587202	Pyruvate-formate lyase	pflB	COG1882C	-0.792525	-0.481714	-1.26066	-1.74921	-2.33458	-2.38688
CAC0981	CEA_G0992	CUST_970_PI416587202	Pyruvate-formate-lyase-activating enzyme	pflA	COG1180O	-0.474864	-0.322473	-1.29338	-1.91031	-2.80278	-1.34836
CAC0982	CEA_G0993	CUST_971_PI416587202	hypothetical protein CAC0982	-	-	-0.124416	-0.452574	-1.10339	-2.07275	-2.20585	-2.69746
CAC0983	CEA_G0994	CUST_972_PI416587202	hypothetical protein CAC0983	-	-	-0.353712	-0.577056	-1.15322	-1.03959	-1.83116	-1.54331
CAC0984	CEA_G0995	CUST_973_PI416587202	ABC transporter, ATP-binding protein	-	COG1135P	-0.361907	-1.23814	-4.27531	-6.89579	-6.08101	-5.41321
CAC0985	CEA_G0996	CUST_974_PI416587202	ABC transporter, permease component	-	COG2011P	-0.0473262	-0.681959	-4.08569	-6.27544	-5.81592	-5.39314
CAC0986	CEA_G0997	CUST_975_PI416587202	Lipoprotein, attached to the cytoplasmic membrane, NLPA family	-	COG1464P	-0.403512	-0.597404	-4.08695	-5.98624	-6.05717	-5.31364
CAC0987	CEA_G0998	CUST_976_PI416587202	hypothetical protein CAC0987	-	-	-0.0108166	-0.741813	-3.2482	-4.81092	-4.07614	-3.34963
CAC0988	CEA_G0999	CUST_977_PI416587202	Probably membrane protein	-	-	0.286117	-0.104594	-1.75357	-3.52806	-3.15762	-2.79222
CAC0989	CEA_G1000	CUST_978_PI416587202	General secretion family related protein	-	-	0.720003	0.597591	-1.01123	-2.17495	-1.97501	-0.119034
CAC0990	CEA_G1001	CUST_979_PI416587202	Glutamyl-tRNA synthetase	gltX	COG0008J	-0.290454	-0.0687151	-0.0316353	0.874806	1.03177	0.540254
CAC0991	CEA_G1002	CUST_980_PI416587202	Putative intracellular protease	-	COG0693R	-0.244327	-0.757645	0.078618	-0.29409	-0.304099	-0.590495
CAC0992	CEA_G1003	CUST_981_PI416587202	hypothetical protein CAC0992	-	COG5483S	-0.0871038	-0.546039	0.93848	-0.689483	-0.332272	-1.74551
CAC0993	CEA_G1004	CUST_982_PI416587202	D-alanyl-D-alanine carboxypeptidase (penicilin binding protein)	dacF	COG1686M	-0.405376	-0.864227	0.104738	-0.23735	-1.0106	-1.25999
CAC0994	CEA_G1005	CUST_983_PI416587202	Predicted membrane protein	-	-	-0.513339	-0.188273	0.0779992	-0.659776	-0.310096	-0.59047
CAC0995	CEA_G1006	CUST_984_PI416587202	Predicted membrane protein	-	-	-0.489998	-0.0263257	0.389616	-0.974454	-0.324542	-1.92988
CAC0996	CEA_G1007	CUST_985_PI416587202	hypothetical protein CAC0996	-	-	-1.57011	-1.31781	-0.85428	-1.89498	-1.38062	-1.74904
CAC0997	CEA_G1008	CUST_986_PI416587202	Probable nucleoside-diphosphate kinase N-terminal domain	ndk	COG0105F	-0.692254	-0.889226	0.11589	-1.72721	-1.27971	0.584579
CAC0998	CEA_G1009	CUST_987_PI416587202	Homoserine dehydrogenase	-	COG0460E	-0.605958	-1.1622	0.253054	-1.64216	-1.39997	0.109602
CAC0999	CEA_G1010	CUST_988_PI416587202	threonine synthase	thrC	COG0498E	-0.737804	-1.11008	0.189788	-1.37861	-1.46039	-0.365953
CAC1000	CEA_G1011	CUST_989_PI416587202	Uncharacterized protein, homolog of yhfF B.subtilis	-	COG4405S	-0.553262	-1.05356	0.198444	-1.03181	-0.81735	-0.335865
CAC1001	CEA_G1012	CUST_990_PI416587202	aspartate aminotransferase	-	COG0436E	-0.276906	0.138135	-0.833129	-1.52867	-1.05613	-0.719542
CAC1002	CEA_G1013	CUST_991_PI416587202	nicotinate phosphoribosyltransferase	-	COG1488H	-0.3914	0.0672502	-0.917776	-1.35886	-0.731544	-0.430214
CAC1003	CEA_G1014	CUST_992_PI416587202	Superfamily I DNA helicase (rep-like helicase)	-	COG0210L	-0.0568265	-0.230213	0.996985	0.863112	-0.173757	-0.578231
CAC1004	CEA_G1015	CUST_993_PI416587202	Predicted membrane protein	-	-	-0.885577	-0.780887	-0.401338	-0.185574	-0.336248	-0.625036
CAC1005	CEA_G1016	CUST_994_PI416587202	Uncharacterized protein similar to Cylindrotheca fusiformis plasmid hypothetical protein (GI:99319)	-	COG0438M	-1.37799	-0.794273	-0.255674	-0.179482	-0.371124	-1.74727
CAC1006	CEA_G1017	CUST_995_PI416587202	MutT-like (Nudix) hydrolase	-	COG0494LR	0.646507	0.513164	0.664722	0.13016	0.436662	0.638097
CAC1007	CEA_G1019	CUST_996_PI416587202	Predicted acetyltransferase	-	COG0454KR	0.843505	0.891815	0.913638	1.09724	1.50436	1.35587
CAC1008	CEA_G1020	CUST_997_PI416587202	Hypothetical protein, CF-30 family	-	COG0833E	-0.158257	-0.42549	-1.20032	-0.285199	-1.08041	2.46912
CAC1009	CEA_G1021	CUST_998_PI416587202	Cell wall biogenesis enzyme (N-terminal domain related to N-Acetylmuramoyl-L-alanine amidase and C-terminal domain related to L-alanoyl-D-glutamate peptidase); peptodoglycan-binding domain	-	COG3409M	3.55386	2.66309	2.09182	3.11831	4.42471	5.22176
CAC1010	CEA_G1022	CUST_999_PI416587202	Predicted phosphohydrolase, Icc family	-	COG1409R	3.6034	3.30219	3.14254	3.43379	4.72653	6.12675
CAC1011	CEA_G1023	CUST_1000_PI416587202	Uncharacterized small membrane protein, homolog of ykvA B.subtilis	-	COG3339S	-0.51898	-0.733391	1.11476	-0.548195	-1.38869	-0.193878
CAC1012	CEA_G1024	CUST_1001_PI416587202	Uncharacterized membrane protein, homolog of YNGA/YWCD B.suntilis	-	COG2246S	0	-0.604163	-2.1987	-5.11974	-1.45813	-0.784107
CAC1013	CEA_G1025	CUST_1002_PI416587202	FTSA related protein, predicted ATPase of the HSP70 family	-	COG0849D	0.14174	0.0730428	0.118698	-0.118184	0.354549	0.471313
CAC1014	CEA_G1026	CUST_1003_PI416587202	IAA-like amino acid hydrolase	-	COG1473R	-0.0845899	-0.0621462	-0.460708	-0.973907	-0.673285	0.0395087
CAC1015	CEA_G1027	CUST_1004_PI416587202	Pseudouridylate synthase	-	COG0564J	-0.0456656	-0.368254	-0.180134	-0.55695	-0.363811	0.0656348
CAC1016	CEA_G1028	CUST_1005_PI416587202	SpoVB related membrane protein	-	COG2244R	-0.455511	-0.43529	-0.0831251	-0.157097	-0.308915	0.152761
CAC1017	CEA_G1029	CUST_1006_PI416587202	SpoVB related membrane protein	-	COG2244R	1.16163	1.03329	-0.982181	0.799368	2.90948	6.49399
CAC1018	CEA_G1030	CUST_1007_PI416587202	Predicted membrane protein	-	COG2133G	0.107485	0.146542	0.0276813	-0.178142	-0.105532	0.0309554
CAC1019	CEA_G1031	CUST_1008_PI416587202	Phospholipase C related protein	-	-	-0.0898417	-0.098938	-0.0427323	-0.119841	0.0390454	0.119994
CAC1020	CEA_G1032	CUST_1009_PI416587202	hypothetical protein CAC1020	-	-	-0.00609016	0.957921	0.816709	0.539413	1.35354	-0.391447
CAC1021	CEA_G1033	CUST_1010_PI416587202	Predicted Fe-S oxidoreductase	-	COG1032C	0.151639	0.0861483	0.318535	1.01034	0.918552	0.702973
CAC1022	CEA_G1034	CUST_1011_PI416587202	Thioesterase II of alpha/beta hydrolase superfamily	-	COG3208Q	1.98934	1.18708	0.965534	-0.0152062	0.316893	2.02519
CAC1023	CEA_G1035	CUST_1012_PI416587202	Nicotinate-nucleotide pyrophosphorylase	nadC	COG0157H	-0.838906	-0.72852	-0.839404	-1.42749	-1.6024	-1.60565
CAC1024	CEA_G1036	CUST_1013_PI416587202	L-aspartate oxidase	nadB	COG0029H	-0.845301	-0.555031	-0.872979	-1.35213	-1.52413	-1.56152
CAC1025	CEA_G1037	CUST_1014_PI416587202	quinolinate synthetase	nadA	COG0379H	-0.649803	-1.18566	-1.18236	-1.9902	-1.87901	-0.93272
CAC1026	CEA_G1038	CUST_1015_PI416587202	Superfamily I DNA helicase	-	COG3973R	0.300941	-0.130489	0.674874	1.41025	1.18475	0.773275
CAC1027	CEA_G1039	CUST_1016_PI416587202	Flavoprotein	-	COG0426C	0.216616	0.260397	-0.386215	-0.711542	-1.19711	-0.742676
CAC1028	CEA_G1040	CUST_1017_PI416587202	Hydrolase of alpha/beta superfamily, possible membrane associated lipase	-	COG1075R	0.0214787	-0.0994926	0.985317	-0.354721	-0.663772	-0.842622
CAC1029	CEA_G1041	CUST_1018_PI416587202	FeoA-like protein, involved in iron transport	-	COG1918P	0.0751381	-0.712431	-0.952677	-1.10733	0.313917	0.81729
CAC1030	CEA_G1042	CUST_1019_PI416587202	FeoA-like protein, involved in iron transport	-	COG1918P	0.177948	-0.571049	-1.00479	-0.933619	0.206514	0.762346
CAC1031	CEA_G1043	CUST_1020_PI416587202	FeoB-like GTPase, responsible for iron uptake	feoB	COG0370P	-0.0667354	-1.00073	-2.03716	-1.48637	-0.175652	0.533815
CAC1032	CEA_G1044	CUST_1021_PI416587202	Predicted transcriptional regulator	-	COG1522K	-0.230293	-1.03014	-2.02869	-1.55082	-0.162878	-0.368785
CAC1033	CEA_G1045	CUST_1022_PI416587202	Hypothetical protein, CF-31 family	-	-	-0.501115	-0.439168	-0.529778	-0.756337	-0.666099	-0.996881
CAC1034	CEA_G1046	CUST_1023_PI416587202	hypothetical protein CAC1034	-	-	-0.417051	0.00638105	0.330418	-1.3085	-1.01956	-1.43788
CAC1035	CEA_G1047	CUST_1024_PI416587202	hypothetical protein CAC1035	-	-	-0.3372	0.0105848	0.503187	0.405593	-0.53344	-1.53945
CAC1036	CEA_G1048	CUST_1025_PI416587202	Pyruvate kinase	pykA	COG0469G	0.102476	0.124464	-0.177955	-0.759997	-1.36738	-1.06872
CAC1037	CEA_G1049	CUST_1026_PI416587202	Predicted xylanase/chitin deacetylase	-	COG0726G	-0.671662	0.0246811	-0.393299	-1.39756	-1.58657	-1.85501
CAC1038	CEA_G1050	CUST_1027_PI416587202	Predicted metal-binding membrane protein	-	-	-0.855799	-0.604198	-0.007638	-0.250916	-1.00648	-2.27435
CAC1039	CEA_G1051	CUST_1028_PI416587202	Membrane protein, TerC homolog	-	COG0861P	-0.212936	0.0401727	0.456515	-0.809552	0.407649	0.136664
CAC1040	CEA_G1052	CUST_1029_PI416587202	Predicted amidohydrolase	-	COG1228Q	-0.288148	0.0833026	0.397418	-0.677987	-1.329	-2.02758
CAC1041	CEA_G1053	CUST_1030_PI416587202	arginyl-tRNA synthetase	argS	COG0018J	-2.23883	2.32048	2.91029	2.36409	-0.307791	-1.41157
CAC1042	CEA_G1054	CUST_1031_PI416587202	Predicted membrane protein	-	-	-2.55591	2.34562	2.98367	1.84809	-0.673087	-2.23211
CAC1043	CEA_G1055	CUST_1032_PI416587202	Xre family DNA-binding domain and TPR-repeat containing protein	-	COG1396K	0.612808	2.07785	2.24487	1.47017	1.93212	4.41697
CAC1044	CEA_G1056	CUST_1033_PI416587202	NADH:flavin oxidoreductase, possible NADH oxidase	-	COG0446R, COG1902C	2.0357	1.05839	1.26041	1.16256	1.20818	0.746313
CAC1045	CEA_G1057	CUST_1034_PI416587202	Predicted permease	-	COG0697GER	-1.25607	-0.415874	-0.258346	-1.09806	0.0165139	-0.235162
CAC1046	CEA_G1058	CUST_1035_PI416587202	Transcriptional regulator, LysR family	-	COG0583K	-0.412455	-0.552903	-0.125538	-0.870803	-1.05363	-1.50919
CAC1047	CEA_G1059	CUST_1036_PI416587202	vitamin B12-dependent ribonucleotide reductase	-	COG0209F	-0.57809	-0.585488	-0.894918	-1.73946	-2.03421	-2.67296
CAC1048	CEA_G1060	CUST_1037_PI416587202	Carbonic anhydrase/acetyltransferase, isoleucine patch superfamily	-	COG0663R	-0.109122	-0.802771	-0.381565	-1.61336	-1.2037	-1.71713
CAC1049	CEA_G1061	CUST_1038_PI416587202	Uncharacterized conserved protein,ortholog of YaaR B.subtilis	-	COG1728S	-0.733592	-0.893487	-0.502715	-0.676695	-0.628262	0.231109
CAC1050	CEA_G1062	CUST_1039_PI416587202	NAD synthetase	nadE	COG0171H, COG0388R	-0.828787	-0.813394	-0.892486	-1.62072	-1.48224	-0.473372
CAC1051	CEA_G1063	CUST_1040_PI416587202	Uncharacterized conserved protein (possible membrane)	-	COG1585OU	0.702847	0.180904	0.0950136	-0.715821	-0.749455	-0.0911245
CAC1052	CEA_G1064	CUST_1041_PI416587202	Membrane protease subunit, stomatin/prohibitin homolog	-	COG0330O	0.458786	0.307953	0.0931024	-1.08342	-0.697839	-0.535068
CAC1053	CEA_G1065	CUST_1042_PI416587202	LPS glycosyltransferase	-	COG0438M	0.591086	0.0897799	0.205226	-0.699491	-0.412452	-0.320712
CAC1054	CEA_G1066	CUST_1043_PI416587202	Arginase	-	COG0010E	0.410573	-0.806778	-1.43287	-2.96155	-3.55073	-1.72129
CAC1055	CEA_G1067	CUST_1044_PI416587202	hypothetical protein CAC1055	-	-	0.122208	0.305639	0.749394	-0.348321	-0.088017	-1.23366
CAC1056	CEA_G1068	CUST_1045_PI416587202	hypothetical protein CAC1056	-	-	-0.569849	-0.590995	-0.850611	-0.753641	-0.644971	-0.514247
CAC1057	CEA_G1069	CUST_1046_PI416587202	Uncharcterized protein, shares conserved domain among different RHS family proteins and WAPA of B.subtilis	-	COG3209M	-0.0128974	-0.57866	-0.500933	-0.298407	0.170891	0.531504
CAC1058	CEA_G1070	CUST_1047_PI416587202	Predicted membrane protein	-	-	0.235341	-0.67302	-0.663854	-0.275148	-0.1579	0.170798
CAC1060	CEA_G1072	CUST_1048_PI416587202	Predicted membrane protein	-	-	-0.333626	-0.281194	0.759123	-1.12013	-1.20964	-1.26268
CAC1061	CEA_G1073	CUST_1049_PI416587202	Uncharcterized protein, shares conserved domain among different RHS family proteins and WAPA of B.subtilis	-	COG3209M	0.891809	-0.584317	-0.688261	0.109626	0.282034	2.08
CAC1062	CEA_G1074	CUST_1050_PI416587202	hypothetical protein CAC1062	-	-	-0.0852265	-0.489585	-0.364495	-0.531481	-0.582775	-0.0759016
CAC1063	CEA_G1075	CUST_1051_PI416587202	TPR-repeat-containing protein	-	COG0457R	-0.774428	-0.967864	0.216872	-0.511405	-0.302648	-1.44863
CAC1064	CEA_G1076	CUST_1052_PI416587202	TPR-repeat-containing protein	-	COG0457R	-0.0496316	-0.138165	0.655572	0.122394	0.307244	-0.0726634
CAC1065	CEA_G1077	CUST_1053_PI416587202	Uncharacterized protein, related stage III sporulation protein AH of Bacillus sp.	-	-	0.32635	0.127295	0.456898	0.194469	0.167264	-0.441524
CAC1066	CEA_G1078	CUST_1054_PI416587202	hypothetical protein CAC1066	-	-	0.305093	-0.126771	-1.24537	0.384788	3.22487	2.8873
CAC1067	CEA_G1079	CUST_1055_PI416587202	TPR-repeat containing protein	-	COG0457R	0.294666	-0.140001	0.75506	0.994928	1.78235	2.78611
CAC1068	CEA_G1080	CUST_1056_PI416587202	Hypothetical protein, CF-25 family	-	-	2.41697	1.07674	0.116807	1.5932	2.88649	2.01597
CAC1070	CEA_G1081	CUST_1057_PI416587202	Transcriptional regulator, AcrR family	-	COG1309K	-0.174474	-0.0822872	-0.783555	-0.304066	-0.744011	-0.285283
CAC1071	CEA_G1082	CUST_1058_PI416587202	Transcriptional regulator, AcrR family	-	COG1309K	-0.792426	-1.04439	-1.18565	-0.822677	-0.234756	-0.69826
CAC1072	CEA_G1083	CUST_1059_PI416587202	Fe-S oxidoreductase	-	COG1032C	3.27165	3.23075	4.25462	2.59071	2.72321	3.76638
CAC1073	CEA_G1084	CUST_1060_PI416587202	hypothetical protein CAC1073	-	-	3.03109	3.47186	3.87459	2.8974	2.94288	3.56486
CAC1074	CEA_G1085	CUST_1061_PI416587202	Predicted permease	-	COG0697GER	2.96969	3.20983	3.69905	2.69789	2.94015	3.62481
CAC1075	CEA_G1086	CUST_1062_PI416587202	Beta-glucosidase family protein	-	COG1472G	0.869817	1.02433	-0.797155	-0.149743	-0.905931	0.671627
CAC1076	CEA_G1087	CUST_1063_PI416587202	Hypothetical protein, CF-32 family	-	-	-0.19604	-0.0411049	0.571872	-0.692957	-0.0211745	-0.916266
CAC1077	CEA_G1088	CUST_1064_PI416587202	Putative translation initiation inhibitor	-	COG0251J	-0.0489507	0.0329857	0.004766	-0.683591	-0.544582	-1.21708
CAC1078	CEA_G1089	CUST_1065_PI416587202	Predicted phosphohydrolase, Icc family	-	-	1.79836	1.31424	0.496107	0.446404	-0.166071	0.727203
CAC1079	CEA_G1090	CUST_1066_PI416587202	Uncharacterized protein, related to enterotoxins of other Clostridiales	-	COG5263R	2.02731	2.87543	2.83317	3.002	2.45185	1.27714
CAC1080	CEA_G1091	CUST_1067_PI416587202	Uncharacterized protein, probably surface-located	-	COG4676S	3.75901	4.51393	4.27298	4.33993	4.284	3.50957
CAC1081	CEA_G1092	CUST_1068_PI416587202	Uncharacterized protein, probably surface-located	-	COG4676S	3.4117	4.14806	4.221	4.22923	4.09506	3.16938
CAC1082	CEA_G1093	CUST_1069_PI416587202	hypothetical protein CAC1082	-	-	-0.925154	-0.519417	-0.347859	-0.321454	-1.12698	-0.0712371
CAC1083	CEA_G1094	CUST_1070_PI416587202	Predicted membrane-associated metal-binding protein	-	COG1988R	-0.710143	-0.451786	-0.13956	0.0862427	0.0634383	1.00401
CAC1084	CEA_G1095	CUST_1071_PI416587202	Beta-glucosidase family protein	-	COG2723G	1.70127	1.33095	1.72187	1.89531	1.17728	2.06738
CAC1085	CEA_G1096	CUST_1072_PI416587202	alpha-xylosidase YicI	-	COG1501G	2.55666	2.21432	1.71632	2.25054	1.57845	1.24736
CAC1086	CEA_G1097	CUST_1073_PI416587202	Transcriptional regulators of NagC/XylR family	xylR	COG1940KG	2.01444	1.88786	2.22193	1.74239	1.2686	0.759254
CAC1087	CEA_G1098	CUST_1074_PI416587202	hypothetical protein CAC1087	-	-	-0.149674	0.698153	-1.32823	-0.0756723	0.0650882	-0.5946
CAC1088	CEA_G1099	CUST_1075_PI416587202	fructose 1,6-bisphosphatase II	glpX	COG1494G	-0.530739	-1.62288	-0.907857	0.70732	-0.448751	-0.28448
CAC1089	CEA_G1100	CUST_1076_PI416587202	HPr kinase/phosphorylase	-	COG1493T	-0.25156	-1.00325	-0.801608	0.489731	-0.0975579	0.327456
CAC1090	CEA_G1101	CUST_1077_PI416587202	5-formyltetrahydrofolate cyclo-ligase	-	COG0212H	-0.348321	-1.05074	-0.809248	0.473178	-0.288255	0.148311
CAC1091	CEA_G1102	CUST_1078_PI416587202	putative aminopeptidase 1	-	COG1362E	-0.342405	-0.703807	-0.474131	-0.527281	-1.12582	-1.60448
CAC1092	CEA_G1103	CUST_1079_PI416587202	Predicted metal-dependent phosphoesterase (PHP family), YciV ortholog	-	COG0613R	-0.291529	0.573139	-0.257479	-1.00551	0.012353	-0.724953
CAC1093	CEA_G1104	CUST_1080_PI416587202	Hypothetical secreted protein	-	-	-0.381991	1.28342	-0.550507	0.396598	1.51994	2.62435
CAC1094	CEA_G1105	CUST_1081_PI416587202	Cation efflux system protein	-	COG0053P	1.75492	-0.496559	-1.26421	1.07667	1.5326	1.87531
CAC1095	CEA_G1106	CUST_1082_PI416587202	Uncharacterized protein, YjiN homolog	-	COG2733S	-0.287496	-0.284849	-0.248296	-0.166194	-0.0341549	0.147517
CAC1096	CEA_G1107	CUST_1083_PI416587202	Uncharacterized protein, YjiN homolog	-	COG2733S	-0.366313	-0.0554743	0.210426	-0.545782	-0.57675	-1.4871
CAC1097	CEA_G1108	CUST_1084_PI416587202	hypothetical protein CAC1097	-	-	-0.550167	-0.516566	0.231966	-0.344147	-0.149182	-1.20104
CAC1098	CEA_G1109	CUST_1085_PI416587202	DNA polymerase I	polA	COG0258L, COG0749L	-0.0560284	-0.246884	-1.0288	-0.568897	-0.296228	-0.236561
CAC1099	CEA_G1110	CUST_1086_PI416587202	dephospho-CoA kinase	coaE	COG0237H	-0.123691	-0.225004	-0.566195	-0.677243	-0.432125	-0.478988
CAC1100	CEA_G1111	CUST_1087_PI416587202	Secreted protein, similar to catalytic domain of murein transglycosylase	-	COG0741M	0.0495004	-0.221271	-0.766566	-0.820127	-0.764275	0.0581494
CAC1101	CEA_G1112	CUST_1088_PI416587202	Hypothetical protein, CF-34 family(identical)	-	-	0.287323	-0.0619103	0.0451112	-0.624446	-1.15779	0.594719
CAC1102	CEA_G1113	CUST_1089_PI416587202	Predicted membrane protein	-	-	0.954455	1.16336	2.00026	0.303453	0.931953	0.640468
CAC1103	CEA_G1114	CUST_1090_PI416587202	Possible metal-binding domain, related to a correspondent domain of site-specific recombinase	-	-	1.39443	1.50741	2.64349	1.53355	3.33163	1.77961
CAC1104	CEA_G1115	CUST_1091_PI416587202	hypothetical protein CAC1104	-	COG0517R	-2.50126	0.225586	0.926149	0.269292	-0.456741	0.964286
CAC1105	CEA_G1116	CUST_1092_PI416587202	hypothetical protein CAC1105	-	-	-2.48426	0.355041	0.699181	1.21625	0.994592	-0.271052
CAC1106	CEA_G1117	CUST_1093_PI416587202	hypothetical protein CAC1106	-	-	-2.3598	0.445331	1.04379	-0.216536	0.988195	1.34228
CAC1107	CEA_G1118	CUST_1094_PI416587202	Hypothetical protein, CF-36 family	-	-	-2.36973	0.600485	0.8932	0.413894	-0.103103	-0.613366
CAC1108	CEA_G1119	CUST_1095_PI416587202	Lyc gene autolisin (1,4-bets-N-acetylmuramidase), family 25 of glycosyl hydrolase; peptodoglycan-binding domain	-	COG3409M, COG3757M	-2.15483	0.438673	-1.48742	-0.182365	0.854846	0.271267
CAC1109	CEA_G1120	CUST_1096_PI416587202	Hypothetical protein, CF-8 family	-	-	-2.25255	0.252518	-0.549643	-0.249669	-1.46249	0.834917
CAC1110	CEA_G1121	CUST_1097_PI416587202	Integrase/recombinase (xerC/xerD family); CF-10 family	-	COG0582L	-2.46922	0.390909	0.110845	-0.477213	0.0124351	-0.329102
CAC1111	CEA_G1122	CUST_1098_PI416587202	Hypothetical protein, CF-10 family	-	-	-2.59713	0.455908	-0.476754	0.632525	-0.74131	0.555829
CAC1112	CEA_G1123	CUST_1099_PI416587202	Hypothetical protein, CF-11 family	-	-	-1.78728	0.320835	0.153542	-0.994097	-1.05532	-2.31601
CAC1113	CEA_G1125	CUST_1100_PI416587202	hypothetical protein CAC1113	-	-	-1.76297	0.601647	-0.523371	-0.485804	-0.671661	-1.47493
CAC1114	CEA_G1126	CUST_1101_PI416587202	hypothetical protein CAC1114	-	-	-1.6543	0.444921	0.0918531	0.251483	0.744451	-0.665148
CAC1115	CEA_G1127	CUST_1102_PI416587202	hypothetical protein CAC1115	-	-	-2.69664	0.329502	-0.947325	0.272445	1.24481	-0.548254
CAC1116	CEA_G1128	CUST_1103_PI416587202	hypothetical protein CAC1116	-	-	-2.60588	0.191129	-0.484085	-0.0750953	-0.136188	-1.45976
CAC1117	CEA_G1129	CUST_1104_PI416587202	hypothetical protein CAC1117	-	-	-2.10495	0.233557	0.520087	-0.513891	-2.11489	0.868411
CAC1118	CEA_G1130	CUST_1105_PI416587202	Phage related protein	-	-	-2.63237	0.215619	-0.814871	0.12395	0.597394	-1.02734
CAC1119	CEA_G1131	CUST_1106_PI416587202	hypothetical protein CAC1119	-	-	-2.21555	0.239504	-1.53062	0.409185	2.27853	1.41182
CAC1120	CEA_G1132	CUST_1107_PI416587202	Phage-related protein, YqbO B.subtilis homolog	-	COG3953R, COG5283S	-2.75722	-0.19458	-1.54179	0.225834	0.617079	1.67542
CAC1121	CEA_G1133	CUST_1108_PI416587202	Predicted membrane protein	-	-	0.0671353	-0.242245	0.0797162	-2.15001	-1.64748	-2.36052
CAC1123	CEA_G1134	CUST_1109_PI416587202	hypothetical protein CAC1123	-	-	-4.41288	-1.52143	-0.651039	-0.28004	-0.0126269	-0.188929
CAC1124	CEA_G1135	CUST_1110_PI416587202	hypothetical protein CAC1124	-	-	-2.84163	0.285465	0.714664	-0.293839	-0.518095	-0.336394
CAC1125	CEA_G1136	CUST_1111_PI416587202	hypothetical protein CAC1125	-	-	-2.68177	1.22913	-0.501297	-0.672824	-0.136225	1.95355
CAC1126	CEA_G1137	CUST_1112_PI416587202	hypothetical protein CAC1126	-	-	-2.05895	0.87953	1.06673	-0.340342	-0.627222	-1.08846
CAC1127	CEA_G1138	CUST_1113_PI416587202	hypothetical protein CAC1127	-	-	-2.19535	0.874572	-0.663304	0.105243	0.505798	-0.293421
CAC1128	CEA_G1139	CUST_1114_PI416587202	hypothetical protein CAC1128	-	-	-1.37608	1.22427	-0.888777	1.26679	1.96022	1.2518
CAC1129	CEA_G1140	CUST_1115_PI416587202	hypothetical protein CAC1129	-	-	-2.05592	0.907784	-1.15918	0.172354	0	1.17201
CAC1130	CEA_G1141	CUST_1116_PI416587202	hypothetical protein CAC1130	-	-	-2.41226	0.309059	0.324955	-0.35979	-0.763512	0.14421
CAC1131	CEA_G1142	CUST_1117_PI416587202	hypothetical protein CAC1131	-	-	-2.77974	-0.0464993	-0.739489	-0.288003	-0.540995	1.92898
CAC1132	CEA_G1143	CUST_1118_PI416587202	hypothetical protein CAC1132	-	COG0178L	-2.76094	-0.130612	1.40567	-0.820909	-1.42515	-1.06218
CAC1133	CEA_G1144	CUST_1119_PI416587202	Phage related protein, YonE B.subtilis homolog	-	-	-2.80875	0.128893	1.86572	0.770319	-0.952561	1.00163
CAC1134	CEA_G1145	CUST_1120_PI416587202	Phage related protein, YonF B.subtilis homolog	-	-	-2.63081	-0.0406919	0.0880895	-0.179129	-1.79596	-0.847849
CAC1135	CEA_G1146	CUST_1121_PI416587202	hypothetical protein CAC1135	-	-	-3.08938	0.51598	0.12494	1.0606	0.689815	0.485101
CAC1136	CEA_G1147	CUST_1122_PI416587202	Phage related protein, YonJ B.subtilis homolog	-	-	-2.49677	0.436262	0.570329	-0.265929	-0.780382	2.13086
CAC1137	CEA_G1148	CUST_1123_PI416587202	hypothetical protein CAC1137	-	-	-1.30538	0.695746	1.17771	-1.54556	-1.57803	0.583661
CAC1138	CEA_G1149	CUST_1124_PI416587202	hypothetical protein CAC1138	-	-	-3.1342	-0.51598	0.10512	-1.5367	-1.52349	-0.214349
CAC1139	CEA_G1150	CUST_1125_PI416587202	Phage related protein, YonO B.subtilis homolog	-	-	-0.641493	0.45858	-0.271084	-0.695065	1.39481	-1.24263
CAC1140	CEA_G1151	CUST_1126_PI416587202	hypothetical protein CAC1140	-	-	-0.877002	-0.167157	-0.339305	-0.4881	-1.75814	-1.04578
CAC1141	CEA_G1152	CUST_1127_PI416587202	hypothetical protein CAC1141	-	-	-0.800083	0.0320145	-0.0913087	-0.265845	0.0883114	0.714731
CAC1142	CEA_G1153	CUST_1128_PI416587202	ATP-dependent DNA helicase, uvrD-like	uvrD	COG0210L	-1.02021	0.0129728	0.295077	-0.689651	-1.23901	-0.692391
CAC1143	CEA_G1154	CUST_1129_PI416587202	Exodeoxyribonuclease V, Alpha subunit, RecD	recD	COG0507L	-0.757575	-0.834814	1.17491	-1.12401	-2.37607	-1.42666
CAC1145	CEA_G1156	CUST_1130_PI416587202	hypothetical protein CAC1145	-	-	-1.0513	-0.922843	-0.496632	-3.72876	-4.42789	-2.07192
CAC1146	CEA_G1158	CUST_1131_PI416587202	hypothetical protein CAC1146	-	-	-1.17741	0.305833	0.0891856	-1.91185	-2.90133	-2.80104
CAC1147	CEA_G1159	CUST_1132_PI416587202	hypothetical protein CAC1147	-	-	-1.5027	0.405065	0.506299	-0.667071	-2.3803	-1.92224
CAC1148	CEA_G1160	CUST_1133_PI416587202	hypothetical protein CAC1148	-	-	1.01872	0.171576	0.124695	0.0172491	-1.10943	-2.03469
CAC1149	CEA_G1161	CUST_1134_PI416587202	hypothetical protein CAC1149	-	-	-0.757845	-0.109297	0.199096	-1.27661	-2.14935	-0.661495
CAC1150	CEA_G1162	CUST_1135_PI416587202	hypothetical protein CAC1150	-	-	0.167826	0.374691	0.179962	-0.183704	-0.635118	0.782875
CAC1151	CEA_G1163	CUST_1136_PI416587202	hypothetical protein CAC1151	-	-	0.624004	-0.478643	0.338377	-1.51881	-3.33258	-0.71275
CAC1152	CEA_G1164	CUST_1137_PI416587202	hypothetical protein CAC1152	-	-	-0.751465	-0.224292	0.0103162	0.928307	-0.146296	-1.09035
CAC1153	CEA_G1165	CUST_1138_PI416587202	hypothetical protein CAC1153	-	-	-0.630399	-0.0522846	0.0211411	-0.101356	0.593781	-0.671003
CAC1154	CEA_G1166	CUST_1139_PI416587202	hypothetical protein CAC1154	-	-	-0.0299145	0.20932	-0.0299145	0	-0.417349	0.814723
CAC1155	CEA_G1167	CUST_1140_PI416587202	hypothetical protein CAC1155	-	-	-0.462568	-0.301198	0.226496	-2.00383	-2.62523	-2.34573
CAC1156	CEA_G1168	CUST_1141_PI416587202	hypothetical protein CAC1156	-	-	-0.701503	-0.0528331	0.462914	-1.75518	-2.76232	-1.01251
CAC1157	CEA_G1169	CUST_1142_PI416587202	hypothetical protein CAC1157	-	-	-0.669057	-0.254016	0.895794	-1.46487	-2.54708	-2.49713
CAC1158	CEA_G1170	CUST_1143_PI416587202	hypothetical protein CAC1158	-	-	-0.815501	-0.178922	0.704809	-1.0813	-2.07685	-0.496108
CAC1159	CEA_G1171	CUST_1144_PI416587202	hypothetical protein CAC1159	-	-	-0.753513	0.452504	0.337677	-0.186561	-0.509823	-0.851071
CAC1160	CEA_G1172	CUST_1145_PI416587202	hypothetical protein CAC1160	-	-	0.0513239	-0.150714	-0.169993	-1.65034	-1.984	-1.39504
CAC1161	CEA_G1173	CUST_1146_PI416587202	Predicted ATPase of HSP70 class	-	COG0849D	-0.388116	-0.291072	0.541891	-1.02776	-1.10864	-2.12173
CAC1162	CEA_G1174	CUST_1147_PI416587202	Hypothetical protein, CF-11 family	-	-	-1.45443	-0.163034	0.636149	-1.12982	-1.03725	-2.05356
CAC1163	CEA_G1175	CUST_1148_PI416587202	hypothetical protein CAC1163	-	-	-1.07438	-0.482279	0.598372	-1.35744	0.387729	-2.28781
CAC1164	CEA_G1176	CUST_1149_PI416587202	hypothetical protein CAC1164	-	-	-0.595272	-0.104105	0.694104	-1.32429	-0.846134	-2.50325
CAC1165	CEA_G1177	CUST_1150_PI416587202	hypothetical protein CAC1165	-	-	-0.935875	-0.260429	0.860172	-1.3967	-0.940858	-3.03135
CAC1166	CEA_G1178	CUST_1151_PI416587202	hypothetical protein CAC1166	-	-	-0.525918	-0.287301	1.00706	-1.37597	-0.215713	-2.76988
CAC1167	CEA_G1179	CUST_1152_PI416587202	hypothetical protein CAC1167	-	COG0488R	-0.895457	-0.253185	0.895633	-0.864577	-0.632047	-2.43661
CAC1168	CEA_G1180	CUST_1153_PI416587202	hypothetical protein CAC1168	-	COG1479S	-0.466416	-0.64958	1.30229	-1.07403	-1.12207	-2.41206
CAC1169	CEA_G1181	CUST_1154_PI416587202	hypothetical protein CAC1169	-	-	0.016428	0.307588	1.60857	-0.903241	-0.44566	0.555096
CAC1170	CEA_G1182	CUST_1155_PI416587202	site-specific tyrosine recombinase XerC	xerC	COG0582L	0.742952	1.4919	1.82178	0.921466	0.81291	1.94464
CAC1171	CEA_G1183	CUST_1156_PI416587202	hypothetical protein CAC1171	-	-	0.309802	0.0983859	1.20153	0.833063	-0.0333792	-1.47942
CAC1172	CEA_G1184	CUST_1157_PI416587202	Predicted integrase of XerC/XerD family, diverged	-	-	-0.184312	-0.448724	0.117606	-0.510783	-1.2231	-1.68801
CAC1173	CEA_G1185	CUST_1158_PI416587202	hypothetical protein CAC1173	-	-	-0.0413174	-0.11937	1.79292	-0.647547	-2.18209	-2.16399
CAC1174	CEA_G1186	CUST_1159_PI416587202	hypothetical protein CAC1174	-	-	-0.391976	-0.47155	1.49648	-0.526262	-2.5857	-1.68801
CAC1175	CEA_G1187	CUST_1160_PI416587202	Hypothetical protein, CF-35 family	-	-	-0.574053	-0.309533	1.5402	-1.02599	-2.78312	-2.50313
CAC1176	CEA_G1188	CUST_1161_PI416587202	hypothetical protein CAC1176	-	-	-0.510316	0.623427	1.46067	-1.62369	-2.40464	-1.97202
CAC1177	CEA_G1189	CUST_1162_PI416587202	hypothetical protein CAC1177	-	-	-0.507018	0.762954	1.89305	-1.35905	-3.34056	0.543771
CAC1178	CEA_G1190	CUST_1163_PI416587202	hypothetical protein CAC1178	-	-	-0.495428	1.00029	1.79593	-1.38473	-1.98656	-1.24048
CAC1179	CEA_G1191	CUST_1164_PI416587202	hypothetical protein CAC1179	-	-	-0.489613	1.36797	1.60621	-0.484377	-1.33753	-0.668507
CAC1180	CEA_G1192	CUST_1165_PI416587202	Predicted membrane protein	-	-	-0.413851	1.52158	1.95097	0.566761	0.115156	2.46176
CAC1181	CEA_G1193	CUST_1166_PI416587202	Phage related protein, YorF B.subtilis homolog	-	-	-0.623204	0.500907	1.57578	-2.32108	-2.83204	-2.38834
CAC1182	CEA_G1194	CUST_1167_PI416587202	Phage related protein, YorG B.subtilis homolog	-	-	-0.515313	0.836467	2.26413	-0.113212	-1.0505	-1.80265
CAC1183	CEA_G1195	CUST_1168_PI416587202	hypothetical protein CAC1183	-	COG3584S	-0.335937	0.218626	0.972718	-0.150496	-1.81433	0.951941
CAC1184	CEA_G1196	CUST_1169_PI416587202	hypothetical protein CAC1184	-	-	-1.07153	0.0830178	-0.260171	-0.568056	-0.960907	0.0692167
CAC1185	CEA_G1197	CUST_1170_PI416587202	hypothetical protein CAC1185	-	-	-0.672683	-0.412259	-0.392068	-1.35507	-1.01605	-2.04177
CAC1186	CEA_G1198	CUST_1171_PI416587202	hypothetical protein CAC1186	-	-	-0.428183	-0.54443	-0.546685	-1.68372	-1.39404	-2.03632
CAC1187	CEA_G1199	CUST_1172_PI416587202	hypothetical protein CAC1187	-	-	-0.440865	-0.31797	-0.30286	-1.37971	-1.62713	-2.51126
CAC1188	CEA_G1200	CUST_1173_PI416587202	hypothetical protein CAC1188	-	-	-0.479214	-0.260214	0.0871934	-1.57795	-1.99855	-3.49889
CAC1189	CEA_G1201	CUST_1174_PI416587202	hypothetical protein CAC1189	-	-	-0.32766	-0.324319	0.99715	-1.29767	-1.88104	-3.06453
CAC1190	CEA_G1202	CUST_1175_PI416587202	Predicted Fe-S-cluster redox enzyme, YLON B.subtilis homolog	-	COG0820R	-0.171022	0.100775	0.642599	-0.358039	-1.4895	-0.880599
CAC1191	CEA_G1203	CUST_1176_PI416587202	hypothetical protein CAC1191	-	-	-0.045762	-0.0782934	1.6757	-0.682232	-1.12779	-2.0261
CAC1192	CEA_G1204	CUST_1177_PI416587202	Phage replicative DNA helicase, YorI B.subtilis homolog	-	COG0305L	0.175415	-0.00494903	0.873252	-0.792603	-1.19979	-1.81602
CAC1193	CEA_G1205	CUST_1178_PI416587202	hypothetical protein CAC1193	-	-	0.10385	-0.140119	0.812801	-1.01516	-1.25408	-1.87631
CAC1194	CEA_G1206	CUST_1179_PI416587202	hypothetical protein CAC1194	-	-	-0.847323	0.206994	0.191493	-0.254534	-1.03471	-1.3039
CAC1195	CEA_G1207	CUST_1180_PI416587202	NAD-dependent DNA ligase LigA	ligA	COG0272L	0.136843	-0.0973936	0.902612	-0.523118	-1.72946	-1.82904
CAC1196	CEA_G1208	CUST_1181_PI416587202	hypothetical protein CAC1196	-	-	-0.930455	-0.331818	0.0719142	-0.0891856	-0.80356	-1.2964
CAC1197	CEA_G1209	CUST_1182_PI416587202	hypothetical protein CAC1197	-	COG0358L	-0.00977225	-0.223765	0.880442	-0.785198	-1.68952	-1.49847
CAC1198	CEA_G1210	CUST_1183_PI416587202	Single-stranded-DNA-specific exonuclease (recJ)	recJ	COG0608L	0.0501113	-0.183346	0.643408	-0.995855	-2.06838	-0.662421
CAC1199	CEA_G1211	CUST_1184_PI416587202	hypothetical protein CAC1199	-	-	-0.290497	-0.471807	0.0855209	-0.141388	0.602398	-1.7677
CAC1200	CEA_G1212	CUST_1185_PI416587202	Similar to phospho-adenylylsulfate sulfotransferase	-	COG0175EH	-0.00390255	0	0.655748	-0.873489	-1.5251	-1.90971
CAC1201	CEA_G1213	CUST_1186_PI416587202	hypothetical protein CAC1201	-	-	-0.371825	-0.485449	-0.104853	-0.916649	-1.00435	-0.973241
CAC1202	CEA_G1214	CUST_1187_PI416587202	hypothetical protein CAC1202	-	-	0.113593	0.576005	0.689802	-1.71646	-2.37196	-1.88472
CAC1203	CEA_G1215	CUST_1188_PI416587202	hypothetical protein CAC1203	-	-	-0.719587	-0.14814	1.4042	-1.46985	-2.36121	-2.41667
CAC1204	CEA_G1216	CUST_1189_PI416587202	hypothetical protein CAC1204	-	-	-1.01139	-0.155692	-0.168911	-0.399345	-0.814937	-2.3175
CAC1205	CEA_G1217	CUST_1190_PI416587202	hypothetical protein CAC1205	-	-	-0.208361	0.179467	0.0730247	-1.4385	-2.66344	-2.62487
CAC1206	CEA_G1218	CUST_1191_PI416587202	Predicted membrane protein	-	-	-0.116344	0.612278	-0.287178	-0.857205	-2.24566	1.36509
CAC1207	CEA_G1219	CUST_1192_PI416587202	hypothetical protein CAC1207	-	-	-0.395129	-0.299051	0.270998	-1.8965	-1.72888	-2.20908
CAC1208	CEA_G1220	CUST_1193_PI416587202	hypothetical protein CAC1208	-	COG4728S	-0.365914	0.280847	1.16358	-1.76916	-1.83551	-2.08222
CAC1209	CEA_G1221	CUST_1194_PI416587202	anaerobic ribonucleoside triphosphate reductase	nrdD	COG1328F	-0.00327552	0.342086	0.719952	-1.11947	-1.40621	-0.5697
CAC1210	CEA_G1222	CUST_1195_PI416587202	Deoxyuridine 5'triphosphate nucleotidohydrolase (DUPTase)	dut	COG0756F	-0.0275384	1.00244	1.0282	-0.259636	-1.22141	0.759371
CAC1211	CEA_G1223	CUST_1196_PI416587202	hypothetical protein CAC1211	-	-	-0.0706043	0.968034	0.963233	-0.276682	-0.996443	0.201976
CAC1212	CEA_G1224	CUST_1197_PI416587202	hypothetical protein CAC1212	-	-	-0.191912	-0.0207999	1.10363	-0.994987	-2.87413	0.237301
CAC1213	CEA_G1225	CUST_1198_PI416587202	Predicted membrane protein	-	-	0.281355	0.913145	-0.476491	-0.715539	1.25394	2.95092
CAC1214	CEA_G1226	CUST_1199_PI416587202	Xre family DNA-binding domain and TPR-repeat containing protein	-	COG0457R, COG1396K	0.903006	0.181623	0.136848	-1.47029	-0.971103	-0.798323
CAC1215	CEA_G1227	CUST_1200_PI416587202	hypothetical protein CAC1215	-	-	-0.108249	0.527925	-0.678736	-0.361906	-0.0264665	0.982528
CAC1216	CEA_G1228	CUST_1201_PI416587202	hypothetical protein CAC1216	-	-	-0.493612	-0.265949	1.23516	-1.54324	-3.03119	-2.24418
CAC1217	CEA_G1229	CUST_1202_PI416587202	Guanylate kinase (P-loop type)	-	COG0194F	-0.0601454	0.354142	0.461196	-2.14465	-3.2519	-0.669231
CAC1218	CEA_G1230	CUST_1203_PI416587202	Phage related protein, YorS B.subtilis homolog	-	COG4502S	0.153725	0.861158	0.691461	-1.0741	-2.33622	-1.09964
CAC1219	CEA_G1231	CUST_1204_PI416587202	hypothetical protein CAC1219	-	-	-0.123889	0.788345	0.996945	-0.458344	-0.857248	-0.817625
CAC1220	CEA_G1232	CUST_1205_PI416587202	hypothetical protein CAC1220	-	-	-0.602249	1.96986	0.863754	-0.378737	-1.39736	-1.34151
CAC1221	CEA_G1233	CUST_1206_PI416587202	hypothetical protein CAC1221	-	-	-0.327988	1.27248	0.633888	-1.23478	-3.0652	-1.44973
CAC1222	CEA_G1234	CUST_1207_PI416587202	DNA-methyltransferase (cytosine-specific)	-	COG0270L	-0.0325557	0.8878	0.534126	-0.698307	-2.06729	0.529119
CAC1223	CEA_G1235	CUST_1208_PI416587202	DNA Polymerase III Alpha chain (dnaE)	dnaE	COG0587L	0.0202647	0.591216	1.25967	-0.885785	-1.38461	-1.11318
CAC1224	CEA_G1237	CUST_1209_PI416587202	hypothetical protein CAC1224	-	-	-0.222171	1.26438	0.788027	0.577876	0.425776	-0.454591
CAC1225	CEA_G1238	CUST_1210_PI416587202	hypothetical protein CAC1225	-	-	-0.294775	0.522242	0.591962	-0.831511	-2.15156	-0.750762
CAC1226	CEA_G1239	CUST_1211_PI416587202	RNA polymerase sigma factor	sigA	COG1191K	-0.416604	0.98829	1.12869	-0.96597	-1.09148	0.139875
CAC1227	CEA_G1240	CUST_1212_PI416587202	hypothetical protein CAC1227	-	-	-0.0057449	0.902797	0.333721	-0.842271	-0.825592	2.50899
CAC1228	CEA_G1241	CUST_1213_PI416587202	Site-specific DNA recombinase	cisA	COG1961L	-0.227411	-0.328177	-0.301155	-0.528006	-0.846372	-1.05966
CAC1229	CEA_G1242	CUST_1214_PI416587202	Hypothetical protein, CF-34 family(identical)	-	-	0.22816	-0.100679	0.0138334	-0.605151	-1.0824	0.676208
CAC1230	CEA_G1243	CUST_1215_PI416587202	hypothetical protein CAC1230	-	-	-0.221908	-0.0879026	1.17692	0.284244	-0.133335	-0.261584
CAC1231	CEA_G1244	CUST_1216_PI416587202	Predicted dehydrogenase, YULF B.subtilis ortholog	-	COG0673R	0.381231	0.165496	1.1016	1.61733	1.10636	0.103707
CAC1232	CEA_G1245	CUST_1217_PI416587202	Predicted lytic murein transglycosylase (N-term. LysM motif repeat domain)	-	COG1388M, COG3773M	1.71409	1.31027	1.56265	2.78834	1.90051	1.56626
CAC1233	CEA_G1246	CUST_1218_PI416587202	Chemotaxis protein CheV ortholog (CheW-like adaptor domain and CheY-like reciever domain)	chev	COG0784T, COG0835NT	-0.990397	-0.311722	0.79348	-0.566853	-1.06887	-0.669168
CAC1234	CEA_G1247	CUST_1219_PI416587202	hypothetical protein CAC1234	pheB	COG4492R	1.163	0.560842	2.14232	0.555165	0.597977	0.899765
CAC1235	CEA_G1248	CUST_1220_PI416587202	Homoserine kinase (thrB)	thrB	COG0083E	1.13482	0.641713	1.27605	0.976099	1.52656	3.0715
CAC1236	CEA_G1249	CUST_1221_PI416587202	hypothetical protein CAC1236	-	-	1.2717	0.88966	0.804554	1.09891	1.91524	3.99997
CAC1237	CEA_G1250	CUST_1222_PI416587202	hypothetical protein CAC1237	-	COG0454KR	1.24068	0.713934	2.27488	1.06553	0.875772	1.28255
CAC1238	CEA_G1251	CUST_1223_PI416587202	hypothetical protein CAC1238	-	-	1.89668	1.60521	2.40008	1.27051	1.86573	2.8873
CAC1239	CEA_G1252	CUST_1224_PI416587202	Predicted membrane protein	-	-	0.308431	-0.112024	1.43496	1.08547	-0.311522	0.691966
CAC1240	CEA_G1253	CUST_1225_PI416587202	Maf-like protein	maf	COG0424D	1.55875	0.776244	1.16115	2.24194	2.42026	2.66829
CAC1241	CEA_G1254	CUST_1226_PI416587202	DNA repair protein RadC	radC	COG2003L	1.50751	0.686059	1.13755	2.72847	2.8499	3.07284
CAC1242	CEA_G1255	CUST_1227_PI416587202	mreB	mreB	COG1077D	1.3928	0.706181	1.01865	2.48077	2.39719	2.77534
CAC1243	CEA_G1256	CUST_1228_PI416587202	Shape-determining protein mreC	mreC	COG1792M	1.18677	0.808868	0.883627	2.23137	1.96542	2.11148
CAC1244	CEA_G1257	CUST_1229_PI416587202	Predicted membrane protein	-	-	1.26111	0.684856	0.819706	2.01569	1.42468	2.16265
CAC1245	CEA_G1258	CUST_1230_PI416587202	Penicillin-binding protein 2	pbpA	COG0768M	1.14661	0.76608	0.689696	1.15666	0.554746	1.3989
CAC1246	CEA_G1259	CUST_1231_PI416587202	Penicillin-binding protein 2	pbpA	COG0768M	4.34558	3.40066	2.34144	2.43747	2.44036	3.85168
CAC1247	CEA_G1260	CUST_1232_PI416587202	Penicillin-binding protein 2	pbpA	COG0768M	3.29758	2.62841	1.62264	2.08651	2.06757	3.87369
CAC1248	CEA_G1261	CUST_1233_PI416587202	septum formation inhibitor	minC	COG0850D	1.81564	2.05882	2.03668	2.54567	3.49388	4.33133
CAC1249	CEA_G1262	CUST_1234_PI416587202	Septum site-determining protein MinD, ATPase	minD	COG2894D	1.77696	1.51032	1.64058	1.40043	1.84386	2.46199
CAC1251	CEA_G1264	CUST_1235_PI416587202	Cell division protein, rodA/ftsW/spoVE family	rodA	COG0772D	1.86184	1.24449	1.61116	2.52325	2.42841	2.39383
CAC1252	CEA_G1265	CUST_1236_PI416587202	Possible membrane metalloendopeptidase	-	COG0739M	1.25302	1.45323	1.73752	1.97979	1.96843	2.45219
CAC1253	CEA_G1266	CUST_1237_PI416587202	Sporulation protein IVFB related protein, predicted metallopeptidase	-	COG1994R	1.26383	0.957034	1.71688	1.36685	0.992845	2.29894
CAC1254	CEA_G1267	CUST_1238_PI416587202	Fe-S oxidoreductase	-	COG1032C	1.35656	0.934977	1.49963	1.74975	0.866178	2.55609
CAC1255	CEA_G1268	CUST_1239_PI416587202	hypothetical protein CAC1255	-	COG5011S	1.69315	1.22982	1.41338	1.84428	1.21681	2.76302
CAC1256	CEA_G1269	CUST_1240_PI416587202	Ribonuclease G/E family protein	-	COG1530J	1.50965	1.36757	1.21827	2.00127	1.38498	2.71426
CAC1257	CEA_G1270	CUST_1241_PI416587202	50S ribosomal protein L21	rplU	COG0261J	0.324789	-0.515999	-0.0804099	0.417932	0.213022	1.50223
CAC1258	CEA_G1271	CUST_1242_PI416587202	hypothetical protein CAC1258	-	COG2868J	-0.177918	-0.544695	-0.32023	0.395927	0.182446	0.627927
CAC1259	CEA_G1272	CUST_1243_PI416587202	50S ribosomal protein L27	rpmA	COG0211J	-0.166661	-0.902481	-0.586868	0.317672	0.158083	0.601321
CAC1260	CEA_G1273	CUST_1244_PI416587202	GTPase ObgE	obgE	COG0536R	1.29735	0.492614	0.680472	2.08155	1.51154	2.54088
CAC1261	CEA_G1274	CUST_1245_PI416587202	Predicted RNA-binding protein containing KH domain	-	COG1534J	1.18908	0.633977	0.909433	2.3122	1.70363	2.16969
CAC1262	CEA_G1275	CUST_1246_PI416587202	nicotinic acid mononucleotide adenyltransferase	nadD	COG1057H	1.07239	0.563814	0.895415	2.03751	1.48768	1.93161
CAC1263	CEA_G1276	CUST_1247_PI416587202	HD superfamily hydrolase, yqeK B.subtilis ortholog	-	COG1713H	0.87796	0.654797	0.855045	1.23581	0.67466	1.34197
CAC1264	CEA_G1277	CUST_1248_PI416587202	Membrane bound transcriptional regulator of LytR family	lytR	COG1316K	1.08497	0.861869	1.07658	-0.556085	-0.786266	-0.602443
CAC1265	CEA_G1278	CUST_1249_PI416587202	Translation initiation inhibitor, yabJ B.subtilis ortholog	-	COG0251J	1.36331	0.993149	0.978363	-0.0670157	-0.398115	0.612433
CAC1266	CEA_G1279	CUST_1250_PI416587202	Pseudouridylate synthase family protein, yabo B.subtilis ortholog	-	COG0564J	1.49736	1.15679	1.39285	0.191444	0.0889855	0.459207
CAC1267	CEA_G1280	CUST_1251_PI416587202	D-alanyl-D-alanine carboxypeptidase	dacB	COG1686M	1.85116	2.44119	2.29956	1.44443	2.29137	2.88937
CAC1268	CEA_G1281	CUST_1252_PI416587202	Competence ComEA protein	comEA	COG1555L	1.71708	0.637754	1.82382	0.978674	0.196196	0.674453
CAC1269	CEA_G1282	CUST_1253_PI416587202	Cation transport ATPase	-	COG0474P	0.702246	0.68101	0.697936	-0.0271245	-0.468493	-0.976266
CAC1270	CEA_G1283	CUST_1254_PI416587202	hypothetical protein CAC1270	-	-	0.739203	0.858953	0.18545	-0.0424718	0.0360417	-0.9172
CAC1271	CEA_G1284	CUST_1255_PI416587202	ComC competence related protein	-	COG0658R	0.614845	0.920063	0.951985	0.139408	0.748591	0.0140843
CAC1272	CEA_G1285	CUST_1256_PI416587202	Predicted membrane protein	-	-	-0.152844	-0.529934	-0.28584	0.189563	0.112569	-0.54945
CAC1273	CEA_G1286	CUST_1257_PI416587202	DNA polymerase III subunit delta	holA	COG1466L	-0.631839	-0.596499	0.0566851	-0.386337	-0.572864	-1.45397
CAC1274	CEA_G1287	CUST_1258_PI416587202	30S ribosomal protein S20	rpsT	COG0268J	-0.205192	-0.138115	1.17694	0.543225	-0.00237661	-0.504142
CAC1275	CEA_G1288	CUST_1259_PI416587202	germination protease	-	-	-0.283096	-0.447859	-0.184632	-0.224113	-0.278008	-0.67663
CAC1276	CEA_G1289	CUST_1260_PI416587202	Stage II sporulation protein P	SpoIIP	-	-0.520428	-0.119211	0.053792	-0.305536	-0.235962	-1.25021
CAC1277	CEA_G1290	CUST_1261_PI416587202	Predicted membrane protein	-	-	-1.33436	-0.314548	-1.17157	0.895478	-0.262413	-0.353087
CAC1278	CEA_G1291	CUST_1262_PI416587202	GTP-binding protein LepA	lepA	COG0481M	0.0900212	-0.16563	0.14907	0.22895	0.321631	-0.0603142
CAC1279	CEA_G1292	CUST_1263_PI416587202	coproporphyrinogen III oxidase	hemN	COG0635H	0.00907509	0.0201607	0.653058	1.19103	0.491618	0.705346
CAC1280	CEA_G1293	CUST_1264_PI416587202	heat-inducible transcription repressor	hrcA	COG1420K	0.340554	-0.979156	-0.457433	-1.57208	-0.540921	-0.22883
CAC1281	CEA_G1294	CUST_1265_PI416587202	Molecular chaperone GrpE	grpE	COG0576O	0.317652	-0.787764	-0.373992	-1.29615	-0.450933	-0.69994
CAC1282	CEA_G1295	CUST_1266_PI416587202	molecular chaperone DnaK	dnaK	COG0443O	0.419495	-0.592741	-0.530825	-1.67256	-0.677702	-1.24385
CAC1283	CEA_G1296	CUST_1267_PI416587202	Molecular chaperones DnaJ (HSP40 family)	dnaJ	COG0484O	0.389542	-0.751597	-0.389916	-0.736326	-0.268644	-0.687253
CAC1284	CEA_G1297	CUST_1268_PI416587202	ribosomal protein L11 methyltransferase	prmA	COG2264J	0.391649	-0.810913	-0.315896	-0.202643	0.642559	0.173474
CAC1285	CEA_G1298	CUST_1269_PI416587202	Uncharacterized conserved protein, ortholog of YQEU B.subtilis	-	COG1385S	0.131864	-0.772109	0.0519343	0.0427351	0.579657	-0.311163
CAC1286	CEA_G1299	CUST_1270_PI416587202	Fe-S oxidoreductase	-	COG0621J	0.0270558	-0.687777	0.040618	0.513832	0.89004	0.223307
CAC1287	CEA_G1300	CUST_1271_PI416587202	HIT family hydrolase	-	COG0537FGR	0.422692	0.428577	0.595849	1.29401	1.08091	1.02855
CAC1288	CEA_G1301	CUST_1272_PI416587202	30S ribosomal protein S21	rpsU	COG0828J	0.0258932	0.084033	0.454197	0.590591	0.507609	1.08563
CAC1289	CEA_G1302	CUST_1273_PI416587202	Uncharacterized conserved protein, YqeY B.subtilis ortholog	-	COG1610S	0.120615	-0.103547	0.375411	0.59495	0.0721065	0.855127
CAC1290	CEA_G1303	CUST_1274_PI416587202	Uncharacterized protein, homolog of YQFC B.subtilis	-	-	-0.383305	-1.17705	-0.402145	-0.459185	-1.27405	-2.12386
CAC1291	CEA_G1304	CUST_1275_PI416587202	Uncharacterized protein, YQFD ortholog, related spoIV gene product	-	-	-0.378593	-0.864469	-0.0981293	-0.145295	-1.11121	-2.02872
CAC1292	CEA_G1305	CUST_1276_PI416587202	Membrane protein containing HD superfamily hydrolase domain, YQFF ortholog	-	COG1480R	-0.0447845	-0.545184	-0.361784	-0.636684	-0.654525	0.569942
CAC1293	CEA_G1306	CUST_1277_PI416587202	hypothetical protein CAC1293	-	COG0319R	-0.166542	-0.438432	-0.459506	-0.71213	-0.851869	-0.290226
CAC1294	CEA_G1307	CUST_1278_PI416587202	Diacylglycerol kinase (dgkA) fused to phosphatase B domain (pgpB)	dgkA/pgpB	COG0671I, COG0818M	-0.0959216	-0.473115	-0.403814	-0.584468	-1.10304	0.0831756
CAC1295	CEA_G1308	CUST_1279_PI416587202	GTP-binding protein Era	era	COG1159R	-0.538414	-1.24762	-0.603778	-0.550133	-1.04206	-0.319954
CAC1309	CEA_G1309	CUST_1280_PI416587202	DNA repair protein RecO	recO	COG1381L	-0.634092	-0.895178	-0.836005	-0.717037	-0.799912	-0.284722
CAC1297	CEA_G1310	CUST_1281_PI416587202	N-terminal fragment of elongation factor Ts	-	COG0264J	-0.713514	-0.772416	-0.771135	-0.821758	-0.81076	-0.449944
CAC1298	CEA_G1311	CUST_1282_PI416587202	Uncharacterized protein, related to B.subtilis spore coat protein COTS	-	-	-0.758502	0.902509	1.52308	1.12478	2.6717	0.503268
CAC1299	CEA_G1312	CUST_1283_PI416587202	DNA primase	dnaG	COG0358L	0.0477009	-0.26774	0.424575	1.87248	1.6721	1.84072
CAC1300	CEA_G1313	CUST_1284_PI416587202	RNA polymerase sigma factor RpoD	sigA	COG0568K	0.0784388	-0.171863	0.500655	1.45209	0.962446	1.41194
CAC1301	CEA_G1314	CUST_1285_PI416587202	Predicted membrane protein	-	-	0.444375	0.0523872	0.328892	0.714626	0.60964	0.390602
CAC1302	CEA_G1315	CUST_1286_PI416587202	Predicted SAM-dependent methyltransferase	-	COG2384R	0.587525	-0.0626365	0.554594	0.916586	0.678032	0.604348
CAC1303	CEA_G1316	CUST_1287_PI416587202	Uncharacterized protein of YbgI/Acr family	-	COG0327S	0.0283431	0.0974684	0.382302	0.0464849	0.028699	0.152003
CAC1304	CEA_G1317	CUST_1288_PI416587202	Uncharacterized conserved protein, predicted metal-binding	-	COG1579R	-0.897963	0.114674	0.293957	0.064724	0.0722694	-0.590056
CAC1305	CEA_G1319	CUST_1289_PI416587202	Uncharacterized protein similar to a protein from Cylindrotheca fusiformis plasmid (GI:99322)	-	-	1.17434	0.612915	1.36366	1.95656	1.98935	2.71562
CAC1306	CEA_G1320	CUST_1290_PI416587202	hypothetical protein CAC1306	-	-	0.875805	0.342842	1.29651	1.68286	1.46815	0.678907
CAC1307	CEA_G1321	CUST_1291_PI416587202	hypothetical protein CAC1307	-	-	0.431692	-0.0297689	1.33826	0.773664	0.617374	0.480402
CAC1308	CEA_G1322	CUST_1292_PI416587202	Uncharacterized low-complexity protein, related to YISX/YYBG B.subtilis	-	COG1357S	0.375826	0.213615	1.09061	0.542543	0.387187	-0.126721
CAC1312	CEA_G1326	CUST_1294_PI416587202	hypothetical protein CAC1312	-	-	0.065577	-0.403702	0.0414604	-0.623929	0.274798	-1.12375
CAC1313	CEA_G1327	CUST_1295_PI416587202	hypothetical protein CAC1313	-	-	-0.271979	-0.342798	-0.143745	-1.18738	-0.719202	-1.74216
CAC1314	CEA_G1328	CUST_1296_PI416587202	hypothetical protein CAC1314	-	-	3.57775	3.73528	3.70773	1.88013	0.787761	0.0953903
CAC1315	CEA_G1329	CUST_1297_PI416587202	Peptodoglycan-binding domain containing protein	-	COG3409M	3.52644	3.61797	3.79364	1.81282	0.250514	0.229826
CAC1316	CEA_G1330	CUST_1298_PI416587202	Predicted membrane protein	-	-	-0.846106	-1.74834	-1.46183	-1.93004	-3.5923	-3.54126
CAC1317	CEA_G1331	CUST_1299_PI416587202	Potassium channel subunit	-	COG1226P	-0.493558	-0.0467958	0.486182	-0.0509581	-1.10919	-0.937384
CAC1318	CEA_G1332	CUST_1300_PI416587202	hypothetical protein CAC1318	-	-	-0.427947	-0.629575	0.207836	0.14338	-0.431878	-2.02012
CAC1319	CEA_G1333	CUST_1301_PI416587202	Glycerol uptake facilitator protein, GLPF	glpF	COG0580G	2.51578	1.08019	0.585535	1.69367	1.66803	2.22629
CAC1320	CEA_G1334	CUST_1302_PI416587202	Glycerol-3-phosphate responsive antiterminator (mRNA-binding), GLPP	glpP	COG1954K	0.246069	0.0177035	0.355499	-0.20334	-0.200908	-0.92557
CAC1321	CEA_G1335	CUST_1303_PI416587202	glycerol kinase	glpK	COG0554C	-0.170121	-0.774393	-1.40316	-0.350434	-0.0650206	0.16402
CAC1322	CEA_G1336	CUST_1304_PI416587202	Glycerol-3-phosphate dehydrogenase, GLPA	glpA	COG0579R	0.0399967	-0.286235	-0.627568	-1.2488	-0.990787	-0.172433
CAC1323	CEA_G1337	CUST_1305_PI416587202	NAD(FAD)-dependent dehydrogenase	-	COG0446R	0.278375	-0.0532555	0.123066	1.17664	0.738235	-0.265843
CAC1324	CEA_G1338	CUST_1306_PI416587202	Uncharacterized predected metal-binding protein	-	COG3862S	0.311856	-0.0586372	-0.26555	0.566534	0.496698	0.0460191
CAC1325	CEA_G1339	CUST_1307_PI416587202	Uncharacterized conserved protein, YitT (B.subtilis) family	-	COG1284S	-0.504891	0.285649	0.626864	0.827941	1.08069	0.594002
CAC1326	CEA_G1340	CUST_1308_PI416587202	Uncharacterized protein homolog T.maritima (4980675)	-	-	0.081678	1.11828	-0.742942	-0.0834574	0.633182	1.53615
CAC1327	CEA_G1341	CUST_1309_PI416587202	hypothetical protein CAC1327	-	-	0.0894115	0.323945	-0.645117	0.139491	1.70551	0.99157
CAC1329	CEA_G1343	CUST_1310_PI416587202	Surfactin biosynthesis-related protein, SFP	-	COG2091H	0.716114	0.817953	0.483859	0.106564	0.246369	1.07944
CAC1330	CEA_G1344	CUST_1311_PI416587202	Metal-dependent hydrolase of the beta-lactamase superfamily, possible sulfatase	-	COG1234R	-0.719951	-0.576964	-0.167311	0.0399341	-0.0533982	-1.61753
CAC1331	CEA_G1345	CUST_1312_PI416587202	D-mannonate oxidoreductase	-	COG1028IQR	-0.177286	-0.455639	-0.526406	-0.564846	-0.642949	-0.0143214
CAC1332	CEA_G1346	CUST_1313_PI416587202	mannonate dehydratase	uxuA	COG1312G	-0.168208	-0.39436	-1.02253	-0.597314	0.00902076	2.64229
CAC1333	CEA_G1347	CUST_1314_PI416587202	AraC-type sugar metabolism regulator	-	COG2207K	-0.51401	-0.397255	0.628795	-0.694298	0.141447	-0.359978
CAC1334	CEA_G1348	CUST_1315_PI416587202	Fe-S oxidoreductase of MoeA/NarA subfamily	-	COG0535R	-0.397646	-0.257194	-0.782836	-1.92249	-1.3577	0.840783
CAC1335	CEA_G1349	CUST_1316_PI416587202	Spore coat protein F (COTF) related protein	-	COG5577M	-0.616168	-0.807061	-1.81978	-0.146338	0.24486	1.36889
CAC1336	CEA_G1350	CUST_1317_PI416587202	hypothetical protein CAC1336	-	-	-0.496338	-0.54702	-0.931635	-0.674289	0.0440456	1.68065
CAC1337	CEA_G1351	CUST_1318_PI416587202	Spore coat protein COTJB	-	-	-0.464729	-0.493242	-0.948945	-0.107927	1.03711	0.53922
CAC1338	CEA_G1352	CUST_1319_PI416587202	Spore coat protein COTJC	-	COG3546P	-0.422746	-0.457761	-0.884623	0.0987277	0.631007	1.14158
CAC1339	CEA_G1353	CUST_1320_PI416587202	Possible sugar-proton symporter	araE	COG0477GEPR	3.78923	2.58641	-1.16448	2.17512	1.41867	2.74373
CAC1340	CEA_G1354	CUST_1321_PI416587202	Transcriptional regulator of the LacI family	araR	COG1609K	-0.599008	-0.670237	-0.37921	-0.578973	-0.841049	0.730611
CAC1341	CEA_G1355	CUST_1322_PI416587202	L-ribulose-5-phosphate 4-epimerase	araD	COG0235G	0.944982	1.56883	-0.767735	0.976174	2.24133	3.17276
CAC1342	CEA_G1356	CUST_1323_PI416587202	L-arabinose isomerase	araA	COG2160G	-0.288892	1.07657	-1.58277	0.696349	1.63458	1.96881
CAC1343	CEA_G1357	CUST_1324_PI416587202	putative phosphoketolase	-	COG3957G	0.264022	0.720012	-1.06825	0	-0.38115	-0.925247
CAC1344	CEA_G1358	CUST_1325_PI416587202	Sugar kinase, possible xylulose kinase	xylB	COG1070G	-0.294596	0.166928	-0.296125	-0.298167	-0.670616	0.400072
CAC1345	CEA_G1359	CUST_1326_PI416587202	D-xylose-proton symporter	xylT	COG0477GEPR	0.866793	0.908756	-0.626041	1.07183	0.498956	2.52104
CAC1346	CEA_G1360	CUST_1327_PI416587202	L-arabinose isomerase	araA	COG2160G	1.76936	1.71745	0.178772	1.55167	2.28383	0.898608
CAC1347	CEA_G1361	CUST_1328_PI416587202	putative translaldolase	-	COG0176G	-0.099451	0.697564	0.343192	0.572945	1.41426	-0.767031
CAC1348	CEA_G1362	CUST_1329_PI416587202	Transketolase, TKT	-	COG0021G	-0.19552	0.62398	0.325603	0.816873	1.44069	-0.381245
CAC1349	CEA_G1363	CUST_1330_PI416587202	Aldose-1-epimerase	galM	COG2017G	-0.341969	0.283754	1.27617	0.56791	1.73812	-0.945719
CAC1350	CEA_G1364	CUST_1331_PI416587202	hypothetical protein CAC1350	-	-	-0.792595	-1.06032	-1.53871	-0.202037	1.40009	1.52964
CAC1351	CEA_G1365	CUST_1332_PI416587202	Periplasmic sugar-binding protein	-	COG1879G	-1.30812	0.0251402	0.452713	1.95784	0.880543	0.810687
CAC1352	CEA_G1366	CUST_1333_PI416587202	Membrane associated chemotaxis sensory transducer protein (MSP domain and HAMP domain)	-	COG0840NT	-1.2294	0.235826	1.50186	2.77946	1.87151	1.52385
CAC1353	CEA_G1367	CUST_1334_PI416587202	Phosphotransferase system IIC component, possibly N-acetylglucosamine-specific	-	COG1263G, COG1264G	-1.48004	-1.21352	0.876653	2.95066	1.95549	1.12619
CAC1354	CEA_G1368	CUST_1335_PI416587202	Phosphotransferase system IIA component	-	COG2190G	0.159957	0.530438	1.09761	1.6396	0.909882	2.97026
CAC1355	CEA_G1369	CUST_1336_PI416587202	Transcriptional antiterminator (BglG family)	-	COG3711K	0.207008	0.33714	-1.01732	-0.742446	-0.0931849	-0.655114
CAC1356	CEA_G1370	CUST_1337_PI416587202	thiamine biosynthesis protein ThiH	thiH	COG1060HR	-0.0512657	0.886762	1.22788	1.20522	0.614465	0.0542584
CAC1357	CEA_G1371	CUST_1338_PI416587202	Uncharacterized predicted metal-binding protein	-	-	-1.87452	-1.98744	-1.75607	-2.99055	-1.95243	0.555117
CAC1358	CEA_G1372	CUST_1339_PI416587202	hypothetical protein CAC1358	-	-	0.1374	1.99131	-0.330808	0.0904913	-0.357796	-0.685347
CAC1359	CEA_G1373	CUST_1340_PI416587202	Predicted xylanase/chitin deacetylase	-	COG0726G	-0.10239	-0.703781	-1.68608	-0.241526	-0.0235234	0.741363
CAC1360	CEA_G1374	CUST_1341_PI416587202	Uncharacterized protein of BioY family	bioY	COG1268R	0.511731	1.15801	0.0956563	1.20442	8.64161	6.16108
CAC1361	CEA_G1375	CUST_1342_PI416587202	dithiobiotin synthetase	bioD	COG0132H	0.602286	1.19893	1.06149	1.49819	8.86481	5.7364
CAC1362	CEA_G1376	CUST_1343_PI416587202	Adenosylmethionine-8-amino-7-oxononanoate aminotranferase	bioA	COG0161H	0.685069	1.17875	0.475778	1.20042	8.14649	5.35682
CAC1363	CEA_G1377	CUST_1344_PI416587202	Superoxide dismutase, Cu-Zn family	sodC	COG2032P	-0.27825	0.337301	0.64107	1.35301	6.58601	4.51009
CAC1364	CEA_G1378	CUST_1345_PI416587202	Enzyme from phospholipase D family, possible endonuclease nuc	-	COG1502I	0.200514	-0.0672769	-0.737233	-0.0219149	4.32227	0.490775
CAC1365	CEA_G1379	CUST_1346_PI416587202	cobalt transport protein CbiM	cbiM	COG0310P	0.453757	-0.0178252	-0.423115	-0.567904	-0.425112	-0.540113
CAC1366	CEA_G1380	CUST_1347_PI416587202	Predicted membrane protein	-	-	0.399041	-0.086276	-0.263053	-0.52416	-0.511126	-1.62305
CAC1367	CEA_G1381	CUST_1348_PI416587202	Cobalt permease	cbiQ	COG0619P	0.346637	0.00272081	-0.136255	-0.0181408	-0.185495	-1.96034
CAC1368	CEA_G1382	CUST_1349_PI416587202	Cobalt transport (ATPase component)	cbiO	COG1122P	0.0965357	-0.048666	-0.167885	-0.0910634	-0.212305	-1.52759
CAC1369	CEA_G1383	CUST_1350_PI416587202	Histidinol-phosphate aminotransferase	hisC	COG0079E	0	0.0358428	0.0128441	0.0500995	-0.0951099	-1.39376
CAC1370	CEA_G1384	CUST_1351_PI416587202	cobalamin biosynthesis protein CbiG	cbiG	COG2073H	0.321574	0.372931	0.261228	0.196414	-0.259563	-1.63244
CAC1371	CEA_G1385	CUST_1352_PI416587202	Possible kinase, diverged	-	COG4542Q	-0.0499603	0.366862	0.296554	0.262696	-0.0415353	-2.63696
CAC1372	CEA_G1386	CUST_1353_PI416587202	nicotinate-nucleotide--dimethylbenzimidazole phosphoribosyltransferase	cobT	COG2038H	0.0726109	0.142983	-0.103789	-0.0483398	-0.391192	-0.860998
CAC1373	CEA_G1387	CUST_1354_PI416587202	Anaerobic Cobalt chelatase, cbiK	cbiK	COG4822H	0.0823888	0.121245	-0.0155391	0.322142	-0.0897845	-1.46901
CAC1374	CEA_G1388	CUST_1355_PI416587202	cobyric acid synthase	cbiP	COG1492H	-0.210139	0.0520811	-0.373528	-0.0468436	-0.517656	-2.06857
CAC1375	CEA_G1389	CUST_1356_PI416587202	Cobyrinic acid a,c-diamide synthase CobB	cobB	COG1797H	0.0200128	0.221817	-0.345277	0.0184412	-0.437623	-1.50626
CAC1376	CEA_G1390	CUST_1357_PI416587202	precorrin-8X methylmutase	cbiC	COG2082H	0.0561637	0.0562116	-0.364789	-0.202469	-0.681989	-1.67745
CAC1377	CEA_G1391	CUST_1358_PI416587202	cobalt-precorrin-6A synthase	cbiD	COG1903H	0.136204	0.0474195	-0.508436	-0.205577	-0.858986	-2.03921
CAC1378	CEA_G1392	CUST_1359_PI416587202	Precorrin-6B methylase CbiT	cbiT	COG2242H	0.0773259	-0.0487823	-0.761687	-0.408444	-1.06601	-1.86205
CAC1379	CEA_G1393	CUST_1360_PI416587202	cobalt-precorrin-2 C(20)-methyltransferase	cobI/cbiL	COG2243H	-0.0278254	-0.0370683	-0.826073	-0.435269	-1.17518	-1.9114
CAC1380	CEA_G1394	CUST_1361_PI416587202	precorrin-4 methylase cbiF	cbiF/cobM	COG2875H	0.109858	0.00162414	-0.675428	-0.52481	-1.18186	-1.0423
CAC1381	CEA_G1395	CUST_1362_PI416587202	cobalt-precorrin-6x reductase	cbiJ/cobK	COG2099H	-0.18848	-0.0615386	-0.514152	-0.324386	-0.946598	-2.60719
CAC1382	CEA_G1396	CUST_1363_PI416587202	precorrin-3B C17-methyltransferase	cbiH/cobJ	COG1010H	-0.286823	-0.0772504	-0.698808	-0.311675	-1.13333	-2.44701
CAC1383	CEA_G1397	CUST_1364_PI416587202	adenosylcobinamide kinase/adenosylcobinamide-phosphate guanylyltransferase	cobU	COG2087H	-0.358156	-0.127166	-0.640356	-0.674543	-1.10378	-2.8932
CAC1384	CEA_G1398	CUST_1365_PI416587202	cobalamin synthase	cobS	COG0368H	-0.137338	0.0235205	-0.762416	-0.247787	-0.93771	-2.08716
CAC1385	CEA_G1399	CUST_1366_PI416587202	Alpha-ribazole-5'-phosphate phosphatase, CobC	cobC	COG0406G	-0.18766	-0.0456992	-0.839732	-0.233983	-0.88082	-2.14902
CAC1386	CEA_G1400	CUST_1367_PI416587202	Zn-dependent hydrolase, glyoxylase family	-	COG0491R	-0.271678	-0.185219	-1.02335	-0.76934	-0.833235	-0.934591
CAC1387	CEA_G1401	CUST_1368_PI416587202	Membrane associated chemotaxis sensory transducer protein (MSP domain and HAMP domain)	-	COG0840NT	-1.12431	-0.609353	-0.900044	-1.23551	-1.5032	-1.93529
CAC1388	CEA_G1403	CUST_1369_PI416587202	Mannose-6-phosphate isomerase	manC	COG3837S	-0.966485	-0.936447	-0.657851	-1.37027	-0.974186	-0.298532
CAC1389	CEA_G1404	CUST_1370_PI416587202	Protein containing ChW-repeats and cell-adhesion domain	-	COG5492N	0.694333	0.745666	0.858727	0.178766	0.44044	1.54028
CAC1390	CEA_G1405	CUST_1371_PI416587202	phosphoribosylaminoimidazole carboxylase catalytic subunit	purE	COG0041F	-1.13699	0.529841	1.21645	1.21702	-3.32057	-3.02465
CAC1391	CEA_G1406	CUST_1372_PI416587202	phosphoribosylaminoimidazole-succinocarboxamide synthase	purC	COG0152F	-0.946	0.575282	1.41751	1.23958	-2.77733	-2.57189
CAC1392	CEA_G1407	CUST_1373_PI416587202	amidophosphoribosyltransferase	purF	COG0034F	-0.410208	0.464954	1.24353	1.66491	-2.4738	-2.74601
CAC1393	CEA_G1408	CUST_1374_PI416587202	phosphoribosylaminoimidazole synthetase	purM	COG0150F	-0.341209	0.266594	1.20459	1.57313	-2.55458	-2.77651
CAC1394	CEA_G1409	CUST_1375_PI416587202	phosphoribosylglycinamide formyltransferase	purN	COG0299F	0.14985	0.186202	1.13751	1.12161	-2.98725	-2.46425
CAC1395	CEA_G1410	CUST_1376_PI416587202	bifunctional phosphoribosylaminoimidazolecarboxamide formyltransferase/IMP cyclohydrolase	purH	COG0138F	0.258327	0.052291	1.04497	0.887676	-2.69139	-2.09039
CAC1396	CEA_G1411	CUST_1377_PI416587202	phosphoribosylamine--glycine ligase	purD	COG0151F	-0.178059	-0.427269	0.749857	0.270186	-1.62799	-2.22993
CAC1397	CEA_G1413	CUST_1378_PI416587202	Predicted hydrolase of PHP superfamily	-	COG0084L	0.647265	0.593635	-0.153889	0.0821232	-0.687646	0
CAC1398	CEA_G1414	CUST_1379_PI416587202	hypothetical protein CAC1398	-	COG0011S	0.472718	0.488037	-0.489124	0.00244618	-0.858357	0.352761
CAC1399	CEA_G1415	CUST_1380_PI416587202	ABC transporter, permease component	-	COG0600P	0.41695	0.675561	0.242105	-0.220961	-1.13345	-0.770059
CAC1400	CEA_G1416	CUST_1381_PI416587202	ABC transporter, periplasmic binding component	-	COG0715P	0.36251	0.611261	0.0856887	-0.363358	-1.48068	-1.28268
CAC1401	CEA_G1417	CUST_1382_PI416587202	ABC transporter, ATPase component	-	COG1116P	0.325505	0.571239	-0.174988	-0.375502	-1.74976	-1.34532
CAC1402	CEA_G1418	CUST_1383_PI416587202	Unchracterized conserved protein, similar to IcaC of Staphylococcus; YHJR B.subtilis family	-	-	-0.446719	0.235161	-1.4992	0.894329	1.98377	1.27982
CAC1403	CEA_G1419	CUST_1384_PI416587202	Zn-dependent hydrolase, glyoxylase II family	-	COG0491R	-0.075307	-0.53917	-0.790515	-0.313245	0.0927381	1.53457
CAC1404	CEA_G1420	CUST_1385_PI416587202	Transcriptional regulator of sugar metabolism (deoR family)	-	COG1349KG	-0.0626879	-0.436145	-0.0445319	0.030407	0.186907	0.845273
CAC1405	CEA_G1421	CUST_1386_PI416587202	Beta-glucosidase	bglA	COG2723G	0.496449	0.706526	0.891355	3.71713	4.34984	3.66558
CAC1406	CEA_G1422	CUST_1387_PI416587202	Transcriptional antiterminator (BglG family)	-	COG3711K	0.599187	-0.312459	0.56859	2.85906	3.54647	2.93496
CAC1407	CEA_G1423	CUST_1388_PI416587202	PTS system, beta-glucosides-specific IIABC component	-	COG1263G, COG1264G, COG2190G	-0.0394067	-0.0232911	-1.31348	-0.049952	-0.90791	1.72519
CAC1408	CEA_G1424	CUST_1389_PI416587202	Phospho-beta-glucosidase	-	COG2723G	-0.284134	-0.305362	-0.384306	-0.570187	-0.714259	-0.985702
CAC1409	CEA_G1425	CUST_1390_PI416587202	Predicted membrane protein	-	-	-0.454887	-0.173046	-0.577813	-0.0510338	0.0203602	-0.675793
CAC1410	CEA_G1426	CUST_1391_PI416587202	Uncharacterized protein with repeats, similar to YCEG B.subtilis	-	-	0.300488	-0.605126	-1.8704	-1.70673	-1.49814	0.674832
CAC1411	CEA_G1427	CUST_1392_PI416587202	Similar to toxic anion resistance protein terA, ortholog of YCEH B.subtilis	-	COG3853P	0.151032	-0.531318	-1.89661	-2.12128	-2.34425	0.422221
CAC1412	CEA_G1428	CUST_1393_PI416587202	Methyl methane sulfonate/mytomycin C/UV resistance protein, GSP18 (YCEE) B.subtilis ortholog, TerE family protein	cdrC	COG2310T	-0.346223	-0.506821	-1.99239	-2.40983	-1.89482	-0.12523
CAC1413	CEA_G1429	CUST_1394_PI416587202	Similar to C-terminal fragment of toxic anion resistance protein terA	-	COG4110R	-0.403205	-0.520056	-1.90298	-2.22296	-1.6491	-0.00379089
CAC1414	CEA_G1430	CUST_1395_PI416587202	TerE family protein, ortholog of stress responce protein SCP2 (YCEC) B.subtilis	-	COG2310T	-0.454201	-0.515092	-1.62703	-1.82102	-1.63971	-0.158174
CAC1415	CEA_G1431	CUST_1396_PI416587202	TerC family protein, ortholog of stress responce protein	-	COG0861P	-0.414664	-0.56342	-1.56198	-2.01381	-1.58965	-0.824567
CAC1416	CEA_G1432	CUST_1397_PI416587202	Predicted acetyltransferase	-	COG0454KR	-0.0966329	0.173233	-0.37524	-0.519534	0.571192	1.46988
CAC1417	CEA_G1433	CUST_1398_PI416587202	hypothetical protein CAC1417	-	-	-0.241464	0.334978	-0.145885	-0.423262	0.397554	0.912132
CAC1418	CEA_G1434	CUST_1399_PI416587202	Nitroreductase family protein	-	COG0778C	-0.220302	0.501655	-0.183411	-0.183503	0.48716	1.0169
CAC1419	CEA_G1435	CUST_1400_PI416587202	Uncharacterized proteins, homologs of microcin C7 resistance protein MccF	-	COG1619V	0.0120506	0.517327	-0.1142	-0.299625	0.110419	0.494078
CAC1420	CEA_G1436	CUST_1401_PI416587202	hypothetical protein CAC1420	-	COG2078S, COG3885S	-0.402936	-0.486911	-0.784421	0.0497937	0.178098	-0.191745
CAC1421	CEA_G1437	CUST_1402_PI416587202	Pyruvate-formate lyase-activating enzyme	-	COG1180O	-0.498666	-0.655655	-1.03382	-0.115087	-0.751549	0.950361
CAC1422	CEA_G1438	CUST_1403_PI416587202	Uncharacterized CBS domain-containing protein, YUGS B.subtilis ortholog	-	COG1253R	-0.288432	-0.238283	-0.779455	0.0424332	-0.113786	-0.993131
CAC1423	CEA_G1439	CUST_1404_PI416587202	Predicted dehydrogenase of short-chain alcohol dehydrogenase family, ortholog of YHDF B.subtilis	-	COG1028IQR	-0.381761	-0.972838	-1.03558	-0.393349	-0.301799	-0.714906
CAC1424	CEA_G1440	CUST_1405_PI416587202	Zn-dependent hydrolase, glyoxylase II family	-	COG0491R	-0.680483	-0.805821	-0.93815	-1.31446	-1.46779	-1.39085
CAC1425	CEA_G1441	CUST_1406_PI416587202	DUTPase, dut	-	COG0756F	-0.0900136	-0.140171	-0.827412	-1.32529	-0.645195	-0.192918
CAC1426	CEA_G1442	CUST_1407_PI416587202	Possible transcriptional regulator from leucine-rich protein (LRPR) family	-	COG2508TQ	-0.00808711	0.643242	1.96258	2.12506	2.7839	0.789288
CAC1427	CEA_G1443	CUST_1408_PI416587202	4-aminobutyrate aminotransferase (PLP-dependent)	gabT	COG0160E	-0.0684972	0.309321	2.45778	1.4264	1.20297	-0.352875
CAC1428	CEA_G1444	CUST_1409_PI416587202	hypothetical protein CAC1428	-	-	-1.9535	-0.888152	-0.597525	-1.61699	-1.47638	-0.792864
CAC1429	CEA_G1445	CUST_1410_PI416587202	UDP-glucose 4-epimerase	galE	COG1087M	-0.345163	-0.0271434	0.207642	0.746681	1.59756	1.61595
CAC1430	CEA_G1446	CUST_1411_PI416587202	Transcriptional regulators of sugar metabolism (deoR family)	-	COG1349KG	-0.414117	-0.883848	-0.179223	0.280688	-0.428363	-0.108064
CAC1431	CEA_G1447	CUST_1412_PI416587202	Ribose 5-phosphate isomerase	rpiA	COG0120G	-0.362265	-0.900139	-0.366322	0.100478	-0.577529	-0.910029
CAC1432	CEA_G1448	CUST_1413_PI416587202	Undecaprenyl pyrophosphate synthase related enzyme	-	COG0020I	-0.0604114	-0.686123	0.201341	-1.09233	-1.81086	-0.281527
CAC1433	CEA_G1449	CUST_1414_PI416587202	hypothetical protein CAC1433	-	COG0561R	-0.569248	-2.33523	-3.0975	-2.8496	-3.56384	-3.86321
CAC1434	CEA_G1450	CUST_1415_PI416587202	Alkaline phosphatase superfamily protein	-	COG1368M	0.00756166	-0.0481329	0.41301	1.08344	0.992331	0.445913
CAC1435	CEA_G1451	CUST_1416_PI416587202	S-adenosylmethionine-dependent methyltransferase	-	COG2265J	0.783392	-0.0567559	0.886049	0.983313	-0.115299	1.21161
CAC1436	CEA_G1452	CUST_1417_PI416587202	hypothetical protein CAC1436	-	-	0.572563	0.824519	1.72825	0.785045	0.755736	-0.395399
CAC1437	CEA_G1453	CUST_1418_PI416587202	Diverged AAA-family ATPase containing protein	-	-	0.235666	0.56332	1.27997	0.564481	0.673773	-0.411408
CAC1438	CEA_G1454	CUST_1419_PI416587202	hypothetical protein CAC1438	-	-	-0.0759469	-0.187616	0.215794	-0.293469	-0.920804	-1.07035
CAC1439	CEA_G1455	CUST_1420_PI416587202	hypothetical protein CAC1439	-	-	-0.0117063	0.646455	1.02845	0.339675	0.448068	1.46734
CAC1440	CEA_G1456	CUST_1421_PI416587202	hypothetical protein CAC1440	-	-	0.0825996	0.542181	1.37381	0.302228	0.891925	0.253489
CAC1441	CEA_G1457	CUST_1422_PI416587202	hypothetical protein CAC1441	-	-	0.128078	0.667102	1.11287	0.306696	0.609519	0.154627
CAC1442	CEA_G1458	CUST_1423_PI416587202	hypothetical protein CAC1442	-	-	0.0149058	0.511655	1.33916	1.12243	2.14633	-0.432298
CAC1443	CEA_G1459	CUST_1424_PI416587202	hypothetical protein CAC1443	-	-	0.820661	0.489591	0.878423	1.9332	1.72735	0.294833
CAC1444	CEA_G1460	CUST_1425_PI416587202	Uncharacterized conserved membrane protein, similar to MDR (VANZ) ORF of Enterococcus	-	COG4767V	-0.100677	-0.0528482	-0.19995	-0.178014	0.498061	0.953057
CAC1445	CEA_G1461	CUST_1426_PI416587202	hypothetical protein CAC1445	-	-	1.40672	0.169731	-1.07588	-0.108025	-0.0429583	1.881
CAC1446	CEA_G1462	CUST_1427_PI416587202	hypothetical protein CAC1446	-	-	0.0353646	-0.0387906	-0.0563505	-0.0255316	-0.0773348	-0.0725196
CAC1447	CEA_G1463	CUST_1428_PI416587202	MDR-type permease, probably tetracycline resistance protein	-	COG0477GEPR	0.676522	-0.248522	-0.39551	-0.654895	-1.92253	-2.26937
CAC1448	CEA_G1464	CUST_1429_PI416587202	tetracycline resistance protein	tetP/tetQ	COG0480J	0.650951	0.289878	0.409749	-0.536564	-1.94043	-1.35292
CAC1449	CEA_G1465	CUST_1430_PI416587202	hypothetical protein CAC1449	-	-	-0.470092	-0.352225	-0.175227	-0.656406	-0.481602	-1.02995
CAC1450	CEA_G1466	CUST_1431_PI416587202	Predicted alpha/beta superfamily hydrolase	-	COG0596R	-0.344916	-0.421084	-0.515735	-0.974088	-0.71903	0.00596531
CAC1451	CEA_G1467	CUST_1432_PI416587202	AraC-type DNA-binding domain-containing protein	-	COG2207K	-0.77806	-0.554769	-0.737371	-1.0057	-0.804635	-0.748045
CAC1452	CEA_G1468	CUST_1433_PI416587202	MDR-type permease	-	COG0477GEPR	0.389989	0.412417	0.444611	-0.369649	-0.759988	-1.23034
CAC1453	CEA_G1469	CUST_1434_PI416587202	Ribose ABC transporter (ribose-binding periplasmic component)	rbsB	COG1879G	0.768831	0.270441	-0.233274	-0.147841	0.0520043	1.65272
CAC1454	CEA_G1470	CUST_1435_PI416587202	Membrane associated histidine kinase-like ATPase	-	COG4585T	0.0876461	0.127145	0.62073	0.827833	0.86461	1.26618
CAC1455	CEA_G1471	CUST_1436_PI416587202	Two-component system regulator (CheY domain and HTH-like DNA-binding domain)	-	COG2197TK	-0.130504	-0.256927	0.18604	-0.0455703	-0.966544	-0.887107
CAC1456	CEA_G1472	CUST_1437_PI416587202	Sugar-binding periplasmic protein	-	COG1653G	-0.132505	0.291612	0.882633	0.339751	0.197376	-0.385183
CAC1457	CEA_G1473	CUST_1438_PI416587202	PTS system, fructose(mannose)-specific IIA component	-	COG2893G	-0.769476	2.02042	0.172252	3.07535	2.35748	2.89994
CAC1458	CEA_G1474	CUST_1439_PI416587202	PTS system, fructose(mannose)-specific IIB	-	COG3444G	0.079461	1.52837	-0.016262	1.85348	1.8156	0.632693
CAC1459	CEA_G1475	CUST_1440_PI416587202	PTS system, fructose(mannose)-specific IIC	-	COG3715G	-0.0279922	0.496496	-0.0514897	0.333212	-0.466858	1.02787
CAC1460	CEA_G1476	CUST_1441_PI416587202	PTS system, fructose(mannose)-specific IID	-	COG3716G	-0.151798	0.598803	-0.56258	0.742611	0.111705	0.267096
CAC1461	CEA_G1477	CUST_1442_PI416587202	Predicted membrane protein	-	COG0477GEPR	-0.0939874	0.516017	1.30743	0.245607	-1.01925	-1.12774
CAC1462	CEA_G1478	CUST_1443_PI416587202	Levanase/invertase	-	COG1621G	-0.381981	-0.108166	-0.33536	0.15331	0.221518	1.90302
CAC1463	CEA_G1479	CUST_1444_PI416587202	Predicted transcriptional regulator	-	COG1476K	-0.128237	-0.269289	-1.07983	0.166412	2.17301	3.28524
CAC1464	CEA_G1480	CUST_1445_PI416587202	UVRA-like protein, probably involved in MDR transport	-	COG0178L	-0.442696	-0.170847	0.163857	0.441359	-0.517788	-0.157297
CAC1465	CEA_G1481	CUST_1446_PI416587202	Transcriptional regulator, MarR/EmrR family	-	COG1846K	0.235652	0.0630117	0.95078	1.58649	1.49818	0.817702
CAC1466	CEA_G1482	CUST_1447_PI416587202	hypothetical protein CAC1466	-	COG2128S	-0.594117	-0.660408	-0.206336	1.15044	1.32785	-0.355845
CAC1467	CEA_G1483	CUST_1448_PI416587202	Transcriptional regulator, Lrp family	-	COG1522K	0.159865	0.485787	1.33896	1.07962	1.22192	0.437221
CAC1468	CEA_G1484	CUST_1449_PI416587202	Predicted acetyltransferase	-	COG0454KR	0.0598001	0.0412531	0.954324	0.528206	0.913687	1.411
CAC1469	CEA_G1485	CUST_1450_PI416587202	Iron-dependent transcription repressor	-	COG1321K	-0.102301	-0.00870989	0.454213	0.0706462	0.527618	1.02211
CAC1470	CEA_G1486	CUST_1451_PI416587202	2-Hydroxy-6-Oxo-6-Phenylhexa-2,4-Dienoate hydrolase	-	COG0596R	0.124329	-0.322374	-0.337045	0.681883	1.01593	0.537127
CAC1471	CEA_G1487	CUST_1452_PI416587202	Ketopantoate reductase	arbA	COG1893H	-0.214201	-0.377106	-0.263021	0.496387	0.683585	-0.505271
CAC1472	CEA_G1488	CUST_1453_PI416587202	Amino acid permease	-	COG1113E	-0.293311	-0.704656	0.4167	1.96357	0.496085	0.612947
CAC1473	CEA_G1489	CUST_1454_PI416587202	Proline/glycine betaine ABC-type transport system, permease component	-	COG1174E	-0.0941816	-0.0128304	-1.25266	-1.84527	-1.3378	-0.62234
CAC1474	CEA_G1490	CUST_1455_PI416587202	Proline/glycine betaine ABC transport system, periplasmic component	-	COG1732M	0.25817	0.227309	-0.614875	0.274323	0.823926	0.796474
CAC1475	CEA_G1491	CUST_1456_PI416587202	Proline/glycine betaine ABC transport system, ATPase component	-	COG1125E	0.0257488	0.12889	-1.5543	0.284034	0.662452	0.982534
CAC1476	CEA_G1492	CUST_1457_PI416587202	Proline/glycine betaine ABC-type transport system, permease component	-	COG1174E	-0.471097	-0.0390978	-1.15507	0.241871	0.302557	-0.194575
CAC1477	CEA_G1493	CUST_1458_PI416587202	hypothetical protein CAC1477	-	-	-0.915742	-0.842066	-1.54111	-0.671174	-1.1779	-1.94215
CAC1478	CEA_G1494	CUST_1459_PI416587202	30S ribosomal protein S4	rpsD	COG0522J	-0.52899	-0.54522	-1.28453	-1.44678	-1.05146	-0.0304271
CAC1479	CEA_G1495	CUST_1460_PI416587202	branched-chain amino acid aminotransferase	ilvE	COG0115EH	-0.66853	-0.145126	0.547641	1.16407	0.785901	-0.924051
CAC1480	CEA_G1496	CUST_1461_PI416587202	Predicted dehydrogenase	-	COG0673R	-0.561921	-0.155827	0.191507	-0.436199	-0.227605	-0.871936
CAC1481	CEA_G1497	CUST_1462_PI416587202	Transcriptional regulator, LysR family	-	COG0583K	-0.684949	-0.558471	-0.360361	-0.690012	-0.0857148	-0.0446596
CAC1482	CEA_G1498	CUST_1463_PI416587202	Uncharacterized membrane protein,ortholog of YDFK B.subtilis	-	COG1811R	-0.972208	-0.690952	-0.064126	0.142691	-0.396779	-0.686792
CAC1483	CEA_G1499	CUST_1464_PI416587202	Predicted transcriptional regulator	-	COG1733K	0.00698461	-0.568527	-0.146211	-0.0179686	-0.361554	-0.549479
CAC1484	CEA_G1500	CUST_1465_PI416587202	Nitroreductase family protein	-	COG0778C	0.0649682	-0.170221	-0.672041	-1.14531	-0.369225	-0.699832
CAC1485	CEA_G1501	CUST_1466_PI416587202	Glycosyltransferase, involved in cell wall biogenesis	-	COG1215M	-1.91474	-1.2261	-0.649943	-0.396721	0.44652	-1.67184
CAC1486	CEA_G1502	CUST_1467_PI416587202	Uncharacterized protein, ortholog of YKUS B.subtilis	-	-	-2.24463	-1.34827	-0.26248	-0.312223	1.67737	-1.68677
CAC1487	CEA_G1503	CUST_1468_PI416587202	small acid-soluble spore protein Tlp	-	-	-0.66381	-0.510154	-0.186271	0.540685	-1.94353	-2.06461
CAC1488	CEA_G1504	CUST_1469_PI416587202	Glycosyltransferase involved in cell wall biogenesis	-	COG0463M	-0.379361	-0.423694	-0.100349	0.823217	1.46096	1.33644
CAC1489	CEA_G1505	CUST_1470_PI416587202	Protein of phosphatidic acid phosphatase family, YNBD E.coli ortholog	-	COG0671I	-0.567331	-0.519828	0.0472336	0.520319	1.32406	1.50141
CAC1490	CEA_G1506	CUST_1471_PI416587202	hypothetical protein CAC1490	-	-	-0.42731	-0.624138	0.504202	-0.633944	-1.12028	-1.97727
CAC1491	CEA_G1507	CUST_1472_PI416587202	Predicted ATPase	-	COG4185S	-0.267864	-0.537075	0.0777053	-0.559819	-0.943971	-1.70431
CAC1492	CEA_G1508	CUST_1473_PI416587202	Uncharacterized protein, YhhW/pirin family	-	COG1741R	-0.112613	-0.278697	0.0543842	-0.432601	-0.953087	-0.636582
CAC1493	CEA_G1509	CUST_1474_PI416587202	Zn-finger DNA-binding domain	-	COG3677L	-0.557358	-0.55325	0.00647929	-0.384903	-0.736147	-1.41797
CAC1494	CEA_G1510	CUST_1475_PI416587202	Hypothetical protein, CF-32 family	-	-	-0.472666	-0.571488	-0.0332881	-0.371786	-0.694785	-0.411331
CAC1495	CEA_G1511	CUST_1476_PI416587202	Enzyme of dihydrofolate reductase family, ortholog YWFD B.subtilis	-	COG0262H	-0.58003	-0.740309	-0.069419	-0.66053	-0.637974	-1.47301
CAC1496	CEA_G1512	CUST_1477_PI416587202	Uncharacterized protein, homolog of YCGL B.subtilis	-	COG3541R	-0.456519	-0.728017	-0.300439	-0.74082	-0.497331	-0.232429
CAC1497	CEA_G1513	CUST_1478_PI416587202	Uncharacterized protein, homolog of YCGL B.subtilis	-	COG3541R	-0.619327	-0.752366	-0.861408	-1.18252	-1.02009	-0.804433
CAC1498	CEA_G1514	CUST_1479_PI416587202	Predicted flavoprotein	-	COG0426C	-0.27212	-1.01365	-0.383509	-0.957634	-2.26795	-0.0678773
CAC1499	CEA_G1515	CUST_1480_PI416587202	A/G-specific DNA glycosylase	-	COG1194L	-0.769283	-0.828057	-0.446803	-0.733564	-1.11809	-2.00451
CAC1500	CEA_G1516	CUST_1481_PI416587202	Predicted membrane protein	-	-	-1.25049	-1.03329	-0.721859	-1.50341	-1.08692	-1.82743
CAC1501	CEA_G1517	CUST_1482_PI416587202	DNA-methyltransferase (cytosine-specific), ortholog of BSP6I Bsubtilis	-	COG0270L	0.444056	-0.487129	-0.10272	-0.219833	0.0498467	0.12522
CAC1502	CEA_G1518	CUST_1483_PI416587202	hypothetical protein CAC1502	-	-	-0.178597	-0.542379	-0.0589709	-1.20866	-1.67138	-1.51845
CAC1504	CEA_G1519	CUST_1484_PI416587202	MDR-type permease	-	COG0477GEPR	-0.383684	-0.536717	-0.41814	-0.263072	-1.05324	-1.4724
CAC1505	CEA_G1520	CUST_1485_PI416587202	hypothetical protein CAC1505	-	-	-0.20216	-0.461193	-0.481786	-0.239427	-0.835514	-1.02801
CAC1506	CEA_G1521	CUST_1486_PI416587202	Response regulator (CheY-like receiver domain and a HTH)	phoP	COG0745TK	0.0103512	0.0619802	0.291697	0.12992	-0.470529	-1.21537
CAC1507	CEA_G1522	CUST_1487_PI416587202	Sensory transduction histidine kinase (with HAMP domain)	phoR	COG0642T	-0.10156	-0.129666	-0.279278	0.271768	-0.331698	0.476292
CAC1508	CEA_G1523	CUST_1488_PI416587202	hypothetical protein CAC1508	-	-	-0.198602	-0.117859	-1.26941	0.207428	0.82301	3.62387
CAC1509	CEA_G1524	CUST_1489_PI416587202	Specialized sigma subunit of RNA polymerase	-	COG1595K	-0.249767	0.0941901	0.943596	0.421657	0.00437785	-0.985468
CAC1510	CEA_G1525	CUST_1490_PI416587202	hypothetical protein CAC1510	-	-	-0.434932	0.313085	1.10988	0.385176	0.368811	-1.43192
CAC1511	CEA_G1526	CUST_1491_PI416587202	FNR-like catabolite gene activator (c-AMP binding domain)	-	COG0664T	-0.677075	-0.515902	0.354758	0.964801	1.18693	0.760569
CAC1512	CEA_G1527	CUST_1492_PI416587202	Formate/nitrite family of transporter	nirC	COG2116P	0.0567455	-0.768223	-0.641811	0.125438	0.778199	3.41976
CAC1513	CEA_G1528	CUST_1493_PI416587202	Anaerobic sulfite reductase (Fe-S subunit)	asrA	COG1145C	-0.411352	-0.308469	-0.30613	0.323223	0.714082	4.23398
CAC1514	CEA_G1529	CUST_1494_PI416587202	anaerobic sulfite reductase subunit B	asrB	COG0543HC	-0.519307	-0.352109	-0.167979	0.319613	0.134921	3.88362
CAC1515	CEA_G1530	CUST_1495_PI416587202	Anaerobic sulfite reduction protein C, reductase	asrC	COG2221C	-0.291141	-0.257305	-0.651044	0.23494	0.204639	3.12607
CAC1516	CEA_G1531	CUST_1496_PI416587202	Response regulator (CheY-like receiver domain and HTH DNA-binding domain)	-	COG0745TK	-0.338469	-0.387286	-0.411221	0.0207682	0.00201029	0.101292
CAC1517	CEA_G1532	CUST_1497_PI416587202	Membrane associated sensory transduction histidine kinase	-	COG0642T	-0.180795	-0.646464	0.0965296	0.495587	0.120565	-0.671677
CAC1518	CEA_G1533	CUST_1498_PI416587202	ABC-type transport system, ATPase component	-	COG1136V	-0.272907	-0.138126	-0.431021	0.0023589	-0.0996219	0.317854
CAC1519	CEA_G1534	CUST_1499_PI416587202	Predicted permease	-	COG0577V	-0.142209	0.0271454	0.0181188	-0.100345	-0.211889	-0.487934
CAC1520	CEA_G1535	CUST_1500_PI416587202	hypothetical protein CAC1520	-	-	-0.131934	-0.423813	-0.580547	0.302879	0.204326	-0.916743
CAC1521	CEA_G1536	CUST_1501_PI416587202	Uncharacterized membrane protein, yetF/ydfS/ykjA/yrbG/ydfR B.subtilis ortholog	-	COG2323S	-0.530494	-0.527831	-0.843286	0.186342	0.438551	2.73418
CAC1522	CEA_G1537	CUST_1502_PI416587202	Small acid-soluble spore protein	-	-	-0.342723	-0.610063	-1.6035	-0.718899	-1.51711	1.18502
CAC1523	CEA_G1538	CUST_1503_PI416587202	Fructokinase	-	COG1940KG	0.340832	-0.299334	-0.0206346	1.06664	0.909896	1.36987
CAC1524	CEA_G1539	CUST_1504_PI416587202	Methyl-accepting chemotaxis-like domain (chemotaxis sensory transducer)	-	COG0840NT	-0.628522	-0.782847	0.463553	0.670173	-0.43464	0.344226
CAC1525	CEA_G1540	CUST_1505_PI416587202	Uncharacterized protein, homolog of PHNB E.coli	-	COG2764S	-1.333	-0.855761	0.207987	1.14798	0.00420006	-0.521935
CAC1526	CEA_G1541	CUST_1506_PI416587202	Amidase, related to GSP of E.coli	-	-	2.98782	0.260171	-0.894815	0.319004	0.674618	1.55374
CAC1527	CEA_G1542	CUST_1507_PI416587202	Spore germination protein GerKB	-	-	-0.046838	0	-1.87334	0.178665	-0.00973313	1.98435
CAC1528	CEA_G1543	CUST_1508_PI416587202	Predicted membrane protein	-	-	-0.173983	-0.210244	-1.60252	1.11264	1.32038	4.65172
CAC1529	CEA_G1544	CUST_1509_PI416587202	Beta-xylosidase, family 43 glycosyl hydrolase	-	COG3940R	0.693491	0.43989	-1.07489	-0.158608	1.07626	1.51575
CAC1530	CEA_G1545	CUST_1510_PI416587202	galactoside permease	lacY	COG0477GEPR	0.358712	0.737645	-1.18249	-1.12687	0.929899	1.67949
CAC1531	CEA_G1546	CUST_1511_PI416587202	hypothetical protein CAC1531	-	COG2461S	0.291081	0.44917	-1.03625	1.35206	0.0270592	0.9374
CAC1532	CEA_G1547	CUST_1512_PI416587202	Protein containing ChW-repeats	-	-	1.42858	1.63907	1.53345	0.900557	0.251923	0.750889
CAC1533	CEA_G1548	CUST_1513_PI416587202	hypothetical protein CAC1533	-	COG0578C	0.982028	1.15433	0.976417	0.0654526	-0.0970649	0.534659
CAC1534	CEA_G1549	CUST_1514_PI416587202	Predicted permease	-	COG0577V	0.416424	-0.905587	-0.733352	-1.31683	-2.11247	-1.32986
CAC1535	CEA_G1550	CUST_1515_PI416587202	ABC transporter, ATPase component	-	COG1136V	0.210672	-0.839797	-0.399081	-1.10103	-1.68461	-1.05587
CAC1536	CEA_G1551	CUST_1516_PI416587202	Transcriptional regulator, AcrR family	-	COG1309K	-0.0661737	-0.763184	0.166477	-1.48101	-1.85288	-1.98202
CAC1537	CEA_G1552	CUST_1517_PI416587202	hypothetical protein CAC1537	-	COG2013S	0.022841	-0.658763	-0.945088	0.0128388	0.044447	0.689861
CAC1538	CEA_G1553	CUST_1518_PI416587202	Predicted permease, YCXC B.subtilis ortholog	-	COG0697GER	0.0485209	-0.750153	-0.824197	0.729678	0.19502	1.19561
CAC1539	CEA_G1554	CUST_1519_PI416587202	Gamma-glutamylcysteine synthetase	-	COG2918H	-0.152077	-0.139221	-0.352142	-0.363607	0.163786	0.941565
CAC1540	CEA_G1555	CUST_1520_PI416587202	Uncharacterized ATP-grasp enzyme	-	COG1181M	0	-0.27783	-0.908143	-1.52749	-0.979421	-0.0906554
CAC1541	CEA_G1556	CUST_1521_PI416587202	Hypothetical protein, CF-36 family	-	COG0542O	-0.942849	-0.0657982	-0.514133	-0.162065	1.51807	-0.560888
CAC1542	CEA_G1557	CUST_1522_PI416587202	Predicted membrane protein	-	-	-0.138908	-0.772781	-0.0200777	1.04327	0.655643	-0.790302
CAC1543	CEA_G1558	CUST_1523_PI416587202	Lactate dehydrogenase	-	COG1052CHR	-0.313639	-0.365576	-0.315883	-0.766598	-0.411061	0.0524377
CAC1544	CEA_G1559	CUST_1524_PI416587202	cytidine deaminase	-	COG0295F	-0.568963	-0.394138	-0.455832	-1.05817	-0.88251	-1.13298
CAC1545	CEA_G1560	CUST_1525_PI416587202	Deoxyribose-phosphate aldolase	deoC	COG0274F	-0.383469	-0.428093	-0.471615	-1.46793	-1.77986	-2.08083
CAC1546	CEA_G1561	CUST_1526_PI416587202	pyrimidine-nucleoside phosphorylase	deoA	COG0213F	-0.166813	-0.386528	-0.852155	-1.79869	-2.21028	-1.44375
CAC1547	CEA_G1562	CUST_1527_PI416587202	Thioredoxin, trx	trxA	COG0526OC	0.248937	-1.45728	-1.83497	-4.29488	-4.62543	-5.63949
CAC1548	CEA_G1563	CUST_1528_PI416587202	Thioredoxin reductase	trxB	COG0492O	0.572985	-1.56509	-2.35002	-3.86539	-4.2729	-5.5683
CAC1549	CEA_G1564	CUST_1529_PI416587202	Glutathione peroxidase	bsaA	COG0386O	0.792387	-1.72145	-1.77235	-3.7652	-4.13551	-5.04694
CAC1550	CEA_G1565	CUST_1530_PI416587202	methionine sulfoxide reductase B	-	COG0229O	0.179346	-0.182995	-0.603541	-1.94462	-1.43705	-0.555872
CAC1551	CEA_G1566	CUST_1531_PI416587202	Nitroreductase family protein	-	COG0778C	0.886657	0.442319	-0.384166	-1.28736	0.316627	0.642862
CAC1552	CEA_G1567	CUST_1532_PI416587202	Response regulator (CheY-like receiver domain and HTH DNA-binding domain)	-	COG0745TK	0.427119	0.396983	0.322748	-0.2347	1.10465	0.643201
CAC1553	CEA_G1568	CUST_1533_PI416587202	Membrane associated sensory transduction histidine kinase (with HAMP domain)	-	COG0642T	0.194357	0.497866	0.14756	-0.505518	0.625203	0.180873
CAC1554	CEA_G1569	CUST_1534_PI416587202	Heavy-metal-associated domain (N-terminus) and membrane-bounded cytochrome biogenesis cycZ-like domain, possible membrane copper tolerance protein	-	COG2217P, COG2608P, COG2836S, COG4633S	-0.202817	0.236056	0.558127	-0.112061	-0.0085467	1.01227
CAC1555	CEA_G1570	CUST_1535_PI416587202	Flagellin	-	COG1344N	-0.559681	-0.123814	-0.942212	-0.549556	-0.99027	-1.40869
CAC1556	CEA_G1571	CUST_1536_PI416587202	Chitinase family protein	-	COG3401R, COG3858R	-1.22558	-0.0586792	-1.73635	0.634588	0.478222	1.65744
CAC1557	CEA_G1572	CUST_1537_PI416587202	Predicted acetyltransferase	-	COG1670J	-0.601395	-0.747675	-0.0372319	0.0262083	0	-0.638603
CAC1558	CEA_G1573	CUST_1538_PI416587202	ABC-type transport system,membrane ATPase component	-	COG1132V	-0.384203	-0.448608	-0.0422315	0.135555	-0.328092	-1.32574
CAC1559	CEA_G1574	CUST_1539_PI416587202	Predicted transcriptional regulator	-	COG1396K	-1.84383	-0.775745	-0.536306	-0.285116	0.154032	0.664078
CAC1560	CEA_G1575	CUST_1540_PI416587202	hypothetical protein CAC1560	-	-	-4.74759	-3.10509	-1.26975	-0.328705	-0.836064	-1.98279
CAC1561	CEA_G1576	CUST_1541_PI416587202	Glycosyltransferase, involved in cell wall biogenesis	-	COG1215M	-4.97946	-3.35783	-1.76739	-0.731987	-0.995506	-1.77982
CAC1562	CEA_G1577	CUST_1542_PI416587202	Predicted membrane protein	-	-	-4.7854	-3.80116	-1.73372	-1.0543	-0.787406	-0.61915
CAC1563	CEA_G1578	CUST_1543_PI416587202	Endoglucanase (fragment)	-	COG2730G	-5.12225	-5.19316	-2.69005	-1.29026	-0.512518	-1.35264
CAC1564	CEA_G1579	CUST_1544_PI416587202	Closely related to alginate O-acetylation protein (algI)	-	COG1696M	-3.11909	-2.81953	-0.426525	-0.721722	-1.43815	-0.681521
CAC1565	CEA_G1580	CUST_1545_PI416587202	Predicted membrane protein	-	-	-3.16625	-2.42507	-0.691684	-0.365892	-1.16241	-2.42419
CAC1566	CEA_G1581	CUST_1546_PI416587202	Diguanylate cyclase/phosphodiesterase domain 1 (GGDEF)	-	COG2199T	-2.75007	-2.15727	-0.792196	-0.549884	-1.51581	0.0512018
CAC1567	CEA_G1582	CUST_1547_PI416587202	hypothetical protein CAC1567	-	-	-1.63219	-1.64937	-0.8065	-0.190794	-0.267177	-0.38089
CAC1568	CEA_G1583	CUST_1548_PI416587202	Diguanylate cyclase/phosphodiesterase domain 1 (GGDEF)	-	COG2199T	0.442684	-0.170932	-0.16625	-1.44074	-0.696203	-0.952196
CAC1569	CEA_G1584	CUST_1549_PI416587202	Transcriptional regulators, MarR/EmrR family	-	COG1846K	0.344627	-0.322733	-0.287467	-1.59566	-1.07873	-1.1761
CAC1570	CEA_G1585	CUST_1550_PI416587202	Glutathione peroxidase	bsaA	COG0386O	0.368044	-0.921464	-0.870766	-2.36201	-2.75111	-5.01772
CAC1571	CEA_G1586	CUST_1551_PI416587202	Glutathione peroxidase	-	COG0386O	0.604375	-0.820242	-0.752098	-2.30868	-2.67463	-4.86296
CAC1572	CEA_G1587	CUST_1552_PI416587202	Fructose-1,6-bisphosphatase (YYDE B.subtils ortholog)	-	COG3855G	1.01224	-0.33817	-0.148328	-1.34869	-0.664989	-0.519807
CAC1573	CEA_G1588	CUST_1553_PI416587202	Uncharacterized protein, YJDF B.subtilis ortholog	-	-	0.712722	-0.254171	-0.242974	-0.493598	0.0347194	0.927183
CAC1574	CEA_G1589	CUST_1554_PI416587202	NAD-dependent 4-hydroxybutyrate dehydrogenase	-	COG1454C	0.128712	-0.700958	-0.455474	0.0108582	-0.122523	0.252716
CAC1575	CEA_G1590	CUST_1555_PI416587202	hypothetical protein CAC1575	-	COG0784T	-0.258884	-0.877822	0.403129	-0.447053	-0.991602	-0.420458
CAC1576	CEA_G1591	CUST_1556_PI416587202	Predicted oxidoreductase, ortholog of GSP39 B.subtilis	-	COG1028IQR	-0.379396	-0.574836	0.280533	0.283499	0.0488515	0.521234
CAC1577	CEA_G1592	CUST_1557_PI416587202	Ncharacterized conserved protein	-	COG1636S	-0.740874	-0.765863	-0.500041	-1.86703	-1.93999	-1.25471
CAC1578	CEA_G1593	CUST_1558_PI416587202	Predicted transcriptional regulator	-	COG1396K	-0.874127	-0.550732	0.204088	-1.05119	-0.408817	-0.697674
CAC1579	CEA_G1594	CUST_1559_PI416587202	Methyl-accepting chemotaxis-like protein (chemotaxis sensory transducer)	-	COG0840NT	-0.651399	-0.281904	0.13336	1.18597	0.0620051	-0.121092
CAC1580	CEA_G1595	CUST_1560_PI416587202	hypothetical protein CAC1580	-	-	-0.640726	-0.29726	0.230227	1.14684	0.291573	-0.428607
CAC1581	CEA_G1596	CUST_1561_PI416587202	Response regulator (CheY-like receiver domain and HTH DNA-binding domain)	-	COG3279KT	-0.263082	-0.342972	0.788204	-0.367685	-0.179585	-0.875367
CAC1582	CEA_G1597	CUST_1562_PI416587202	Membrane associated histidine kinase-like ATPase	-	COG2972T	-0.248319	-0.269077	1.08244	-0.824707	-1.12217	-0.997255
CAC1583	CEA_G1598	CUST_1563_PI416587202	Predicted P-loop ATPase	-	COG2074G	-0.966384	-0.163102	0.124009	0.620898	-0.336019	-3.50617
CAC1584	CEA_G1599	CUST_1564_PI416587202	ribonuclease Z	-	COG1234R	-0.34707	-0.17188	-0.389628	-0.856779	-0.287664	0.061758
CAC1585	CEA_G1600	CUST_1565_PI416587202	MDR-type permease	-	COG2270R	0.621671	0.171332	1.07986	1.49835	0.682795	-0.207762
CAC1586	CEA_G1601	CUST_1566_PI416587202	Integral membrane protein possibly involved in chromosome condensation	-	COG0239D	-0.396632	0.0745916	-0.591688	-0.333099	0.380668	0.769149
CAC1587	CEA_G1602	CUST_1567_PI416587202	Integral membrane protein possibly involved in chromosome condensation	-	COG0239D	-0.38695	-0.0135354	-0.387968	-0.544573	0.0957536	0.302851
CAC1588	CEA_G1603	CUST_1568_PI416587202	Malolactic regulator, LysR family	-	COG0583K	-0.408909	-0.22321	-0.41049	-0.0923223	0.0113373	0.380855
CAC1589	CEA_G1604	CUST_1569_PI416587202	Malic enzyme	malS	COG0281C	-0.749937	-0.42909	-0.577638	-0.905147	-0.575448	0.0582066
CAC1590	CEA_G1605	CUST_1570_PI416587202	2-oxoglutarate/malate translocator	-	COG0471P	-1.10108	-0.142252	-0.2152	1.11051	2.63778	1.87696
CAC1591	CEA_G1606	CUST_1571_PI416587202	Uncharacterized membrane protein, YCGQ B. subtilis homolog	-	COG3689S	-0.76582	-0.67089	-0.0521788	0.0554381	0.770945	-2.17037
CAC1592	CEA_G1607	CUST_1572_PI416587202	Predicted permease, YCGR B.subtilis ortholog	-	COG0701R	-0.548767	-0.731897	-0.355961	0.214841	0.308902	-1.05953
CAC1593	CEA_G1608	CUST_1573_PI416587202	Zn-binding lipoprotein related (surface adhesin A), ADHS	-	COG0803P	-1.17086	-1.89575	0.017334	-0.868465	-1.79371	-5.44089
CAC1594	CEA_G1609	CUST_1574_PI416587202	30S ribosomal protein S4	rpsD	COG0522J	-0.830129	0.22066	-0.48952	0.931802	1.41229	0.80251
CAC1595	CEA_G1610	CUST_1575_PI416587202	Integrase/recombinase, XerC/XerD family	-	COG0582L	0.513731	-0.302289	0.732941	2.21383	1.0705	1.08015
CAC1596	CEA_G1611	CUST_1576_PI416587202	Malic enzyme	malS	COG0281C	-0.711878	-0.290785	-0.486766	-0.836903	-0.566506	0.0167331
CAC1597	CEA_G1612	CUST_1577_PI416587202	Zn-finger DNA-binding domain	-	-	-0.572888	-0.654657	0.495366	-1.08165	-1.09446	-2.17294
CAC1598	CEA_G1613	CUST_1578_PI416587202	Hypothetical protein, CF-32 family	-	-	-0.186698	-0.322444	0.626756	-1.20204	-1.26611	-2.07443
CAC1599	CEA_G1614	CUST_1579_PI416587202	Predicted membrane protein	-	-	0.970879	0.0961423	1.25829	0.370587	0.144506	-0.517415
CAC1600	CEA_G1615	CUST_1580_PI416587202	Methyl-accepting chemotaxis-like protein (chemotaxis sensory transducer)	-	COG0840NT	-1.75588	-0.768907	-0.373695	-0.80369	-0.61627	-0.52312
CAC1601	CEA_G1616	CUST_1581_PI416587202	Methyl-accepting chemotaxis-like protein (chemotaxis sensory transducer)	-	COG0840NT	-1.56882	-0.809431	-0.298032	-0.760567	-0.853723	-1.09263
CAC1602	CEA_G1617	CUST_1582_PI416587202	Predicted diverged CheY-domain	-	COG4378S	-0.933352	-0.837602	-0.481093	-0.667752	-0.0924512	1.34936
CAC1603	CEA_G1618	CUST_1583_PI416587202	Diverged enzyme related to 2'-5' RNA ligase, ortholog YJCG B.subtilis	-	COG1514J	-0.851214	-0.62624	-0.510093	-0.903297	-0.255588	0.980879
CAC1604	CEA_G1619	CUST_1584_PI416587202	methylglyoxal synthase	mgsA	COG1803G	-0.473394	-0.37356	-0.814764	-2.42027	-1.97814	-0.544494
CAC1605	CEA_G1620	CUST_1585_PI416587202	Ketopantoate reductase	arbA	COG1893H	-0.561768	-0.385338	-0.633547	-2.33181	-1.78208	-2.64602
CAC1606	CEA_G1621	CUST_1586_PI416587202	hypothetical protein CAC1606	-	COG2454S	0	-0.101926	-1.34826	-3.60824	-3.10129	-2.14246
CAC1607	CEA_G1622	CUST_1587_PI416587202	hypothetical protein CAC1607	-	-	-0.0349007	0.0613146	-1.37326	-3.987	-3.23856	-2.95144
CAC1608	CEA_G1623	CUST_1588_PI416587202	HIT family hydrolase	-	COG0537FGR	-0.482248	-0.312024	-0.457109	-2.01388	-1.43821	-2.222
CAC1609	CEA_G1624	CUST_1589_PI416587202	Zn-finger containing protein	-	COG1290C, COG1933L	-0.180034	-0.798121	-1.63748	-4.05422	-2.94892	-0.727329
CAC1610	CEA_G1625	CUST_1590_PI416587202	Branched-chain amino acid permease	brnQ	COG1114E	-0.479075	-1.37667	-1.86714	-3.53335	-4.45484	-2.34437
CAC1612	CEA_G1626	CUST_1592_PI416587202	Probable cation efflux pump, multidrug resistance protein (FS)	-	COG0534V	-0.195416	-0.489039	0.312648	0.514538	-0.376139	-0.592712
CAC1613	CEA_G1627	CUST_1593_PI416587202	ABC-type multidrug/protein/lipid transport system, membrane ATPase component	-	COG1132V	-0.0117502	-0.417011	-0.526433	-0.399543	-0.420524	0.375079
CAC1614	CEA_G1628	CUST_1594_PI416587202	Predicted glycosyltransferase	-	COG0463M	-0.168359	-0.305124	-0.654987	-0.0842977	0.0897007	-0.594433
CAC1615	CEA_G1629	CUST_1595_PI416587202	Predicted glycosyltransferase	-	COG0463M	-0.475475	-0.399289	-0.389136	0.274678	0.518651	-0.163965
CAC1616	CEA_G1630	CUST_1596_PI416587202	hypothetical protein CAC1616	-	-	-1.05238	-0.18263	-1.14331	-0.10837	-0.0651705	1.77098
CAC1617	CEA_G1631	CUST_1597_PI416587202	hypothetical protein CAC1617	-	-	-0.43798	-0.835352	0.266341	0.355609	0.357262	0.264626
CAC1618	CEA_G1632	CUST_1598_PI416587202	hypothetical protein CAC1618	-	-	-0.513835	-0.862383	-1.01888	-1.52645	-0.598845	0.199537
CAC1619	CEA_G1633	CUST_1599_PI416587202	hypothetical protein CAC1619	-	-	-0.710536	-0.666637	-0.644952	-1.30046	-1.03125	-1.23037
CAC1620	CEA_G1634	CUST_1600_PI416587202	Small acid-soluble spore protein	-	-	-1.26049	-1.52632	-1.53038	-0.99316	-0.633286	0.508887
CAC1621	CEA_G1635	CUST_1601_PI416587202	Predicted Fe-S oxidoreductase	-	COG0731C	-0.444242	-0.632174	-0.941021	-1.25261	-1.39893	-0.0494088
CAC1622	CEA_G1636	CUST_1602_PI416587202	pyridoxamine kinase	-	COG2240H	-0.202345	-0.297068	-0.539236	-1.74461	-1.89946	-1.35162
CAC1623	CEA_G1637	CUST_1603_PI416587202	Uncharacterized protein, ortholog of Thermotoga (4980645)	-	COG1139C	-0.298748	-0.324237	-0.528963	-1.67447	-1.6964	-1.52107
CAC1624	CEA_G1638	CUST_1604_PI416587202	Uncharacterized protein from DegV (B.subtilis) family	-	COG1307S	-0.306807	-0.352467	-0.720068	-1.84585	-2.12016	-1.84498
CAC1625	CEA_G1639	CUST_1605_PI416587202	Phosphoserine phosphatase family protein	-	COG4359E	-0.353583	-0.314548	-0.532529	-2.00846	-2.13553	-2.13744
CAC1626	CEA_G1640	CUST_1606_PI416587202	Glycerol dehydrogenase	-	COG0371C	-0.267462	-0.24703	-0.448971	-1.85325	-2.17496	-1.63211
CAC1627	CEA_G1641	CUST_1607_PI416587202	DNA topoisomerase IV subunit B	gyrB	COG0187L	0.343864	0.0765466	0.400487	0.879398	0.0253583	0.824406
CAC1628	CEA_G1642	CUST_1608_PI416587202	DNA topoisomerase IV subunit A	gyrA	COG0188L	0.299399	0.397117	0.412379	1.08528	0.347408	1.00763
CAC1629	CEA_G1643	CUST_1609_PI416587202	Putative intracellular protease/amidase, ThiJ family	-	COG0693R	0.171823	0.212927	-0.053729	-0.0142852	-0.57431	-0.654285
CAC1630	CEA_G1644	CUST_1610_PI416587202	Zn-dependent peptidase from MPP family	-	COG0612R	0.176341	-0.0203504	-0.0932941	0.234723	-0.176606	-0.0410747
CAC1631	CEA_G1645	CUST_1611_PI416587202	biotin synthase	-	COG0502H	-0.00933929	-0.331416	-0.254704	-0.265252	-0.454268	0.0756531
CAC1632	CEA_G1646	CUST_1612_PI416587202	Endonuclease IV	-	COG0648L	-0.194211	-0.436828	-0.0702423	-0.066785	0.0713043	1.02232
CAC1633	CEA_G1647	CUST_1613_PI416587202	Protein from bacterioferritin family	-	COG1633S	-0.183729	-0.502914	-0.689775	0.103638	0.352798	1.3179
CAC1634	CEA_G1648	CUST_1614_PI416587202	Flagellin	-	COG1344N	-2.35556	-0.790268	-0.287456	-0.202124	-0.417075	0.0684748
CAC1635	CEA_G1649	CUST_1615_PI416587202	Predicted nucleic acid binding protein, containing 2 S1 domains, YITL B.subtilis ortholog	-	COG2996S	-0.32478	-0.733059	-0.256783	0.184578	-0.298072	-0.949838
CAC1636	CEA_G1650	CUST_1616_PI416587202	Uncharacterized protein, homolog of B. firmus (2654481)	-	COG4495S	0.210036	-0.609972	-0.404021	-0.0807399	-0.014123	0.377749
CAC1637	CEA_G1651	CUST_1617_PI416587202	Hypothetical protein, CF-12 family	-	-	-0.387352	-0.547634	-0.414156	0.0422515	0.497807	1.07389
CAC1638	CEA_G1652	CUST_1618_PI416587202	Hypothetical protein, CF-37 family(almost identical)	-	-	0.188389	-0.467824	-0.419937	0.0613337	0.374455	0.765086
CAC1639	CEA_G1653	CUST_1619_PI416587202	Hypothetical protein, CF-7 family	-	-	-0.752061	-0.0869379	-0.370192	0.625627	0.81221	1.24247
CAC1641	CEA_G1654	CUST_1621_PI416587202	Ankyrin repeats containing protein	-	COG0666R	-0.726922	-0.236535	-0.416381	0.0970345	0.896357	0.434895
CAC1643	CEA_G1656	CUST_1622_PI416587202	Hypothetical protein, CF-38 family	-	COG5620S	-0.364551	0.260838	-0.0899134	0.725371	1.10068	-0.544475
CAC1644	CEA_G1657	CUST_1623_PI416587202	Hypothetical protein, CF-7 family	-	-	-0.173252	-0.075891	-1.25416	-0.631402	-0.57205	-1.05659
CAC1645	CEA_G1658	CUST_1624_PI416587202	Ankyrin repeats containing protein	-	COG0666R	-0.351114	-0.112016	-0.219173	-0.517271	-0.302548	-1.2183
CAC1646	CEA_G1659	CUST_1625_PI416587202	Hypothetical protein, CF-7 family	-	-	-0.0195946	-0.00197514	0.0578146	-0.643583	-0.928989	-0.714306
CAC1647	CEA_G1660	CUST_1626_PI416587202	hypothetical protein CAC1647	-	-	-0.235127	-0.555622	-0.708435	-0.942739	-1.17219	-1.52738
CAC1648	CEA_G1661	CUST_1627_PI416587202	Hypothetical protein, CF-7 family	-	-	-0.145314	-0.0290207	0.109929	-1.00041	-0.801609	-0.0912079
CAC1649	CEA_G1662	CUST_1628_PI416587202	hypothetical protein CAC1649	-	-	0.123178	0.0796065	-0.272906	-0.86057	-0.252583	0.168471
CAC1650	CEA_G1663	CUST_1629_PI416587202	Hypothetical protein, CF-38 family	-	COG5620S	0.408295	0.162267	-0.148621	-0.703265	0.349419	-1.01256
CAC1651	CEA_G1664	CUST_1630_PI416587202	Predicted GTPase with uncharacterized domain, ortholog of T.maritima (4980952)	-	COG1160R	-0.239695	-0.613613	-0.375489	-0.0385084	-0.309375	-0.405278
CAC1652	CEA_G1665	CUST_1631_PI416587202	aspartate ammonia-lyase	aspA	COG1027E	-0.0813084	-0.412525	-0.217012	0.4985	0.116619	0.1952
CAC1653	CEA_G1666	CUST_1632_PI416587202	Predicted glycosyltransferase involved in cell wall biogenesis	-	COG0463M	-0.915575	-0.379241	0.0569748	-0.730904	-0.832268	-1.53435
CAC1654	CEA_G1667	CUST_1633_PI416587202	Zn-dependent metalloprotease, insulinase family	-	COG1026R	0.47834	0.215537	0.391778	-0.130587	-0.20418	-0.362574
CAC1655	CEA_G1668	CUST_1634_PI416587202	bifunctional enzyme phosphoribosylformylglycinamidine (FGAM) synthase (synthetase domain/glutamine amidotransferase domain)	purQ/purL	COG0046F, COG0047F	-0.431959	-0.298617	0.419291	1.28001	-2.15681	-2.83059
CAC1656	CEA_G1669	CUST_1635_PI416587202	Hypothetical protein, CF-39 family	-	COG1454C	1.28244	1.27059	2.26471	1.66659	1.3842	1.35028
CAC1657	CEA_G1670	CUST_1636_PI416587202	Uncharacterized conserved protein, yisX B.subtilis ortholog	-	COG1357S	-0.338849	-0.440077	0.0255975	-0.727114	-0.69069	-1.38716
CAC1658	CEA_G1671	CUST_1637_PI416587202	Phospholipase D family protein	-	COG1502I	-0.417328	-0.365487	0.610978	-1.42021	-1.43779	-2.68812
CAC1659	CEA_G1672	CUST_1638_PI416587202	Predicted membrane protein	-	-	-0.334232	-1.45411	-1.0107	1.80635	1.64196	-0.329438
CAC1660	CEA_G1673	CUST_1639_PI416587202	butyrate kinase	-	COG3426C	0.260364	0.320886	0.589662	0.293322	-1.22472	-0.13629
CAC1661	CEA_G1674	CUST_1640_PI416587202	Predicted secreted nucleic acid binding protein	-	COG0222J	0.213633	-0.987422	-0.324351	-1.15472	-0.460881	-1.10673
CAC1662	CEA_G1675	CUST_1641_PI416587202	hypothetical protein CAC1662	-	-	0.0933089	-0.391158	-0.259133	0.770506	1.45705	-0.747671
CAC1663	CEA_G1676	CUST_1642_PI416587202	hypothetical protein CAC1663	-	-	0.0703158	-0.521085	-0.685836	0.360353	0.0633903	0.241863
CAC1664	CEA_G1677	CUST_1643_PI416587202	Glycogen phosphorylase	glgP	COG0058G	1.74441	2.01321	2.53088	1.1348	1.81626	2.06269
CAC1665	CEA_G1678	CUST_1644_PI416587202	Predicted amidohydrolase	-	COG0388R	-0.352649	-0.571686	-0.493094	-0.851687	-1.52435	-2.38045
CAC1666	CEA_G1679	CUST_1645_PI416587202	Predicted membrane protein	-	COG4905S	-0.0654496	-0.433052	-0.728984	-1.72435	-2.64025	-2.74709
CAC1667	CEA_G1680	CUST_1646_PI416587202	HD family hydrolase, diverged	-	COG1418R	0.324546	-0.225963	-0.776928	-2.35604	-3.05586	-1.99959
CAC1668	CEA_G1681	CUST_1647_PI416587202	Transcriptional regulator, AcrR family	-	COG1309K	0.11309	-0.348851	-0.779893	-2.38317	-2.7088	-2.71269
CAC1669	CEA_G1682	CUST_1648_PI416587202	Carbon starvation protein	CstA	COG1966T	0.554148	1.91784	1.28191	-0.0802869	0.345448	0.91887
CAC1670	CEA_G1683	CUST_1649_PI416587202	Response regulator (CheY-like receiver domain and DNA-binding HTH domain)	-	COG3279KT	-0.0731716	-0.323969	0.373889	-0.142528	-0.163331	0.395133
CAC1671	CEA_G1684	CUST_1650_PI416587202	recombination factor protein RarA	-	COG2256L	-0.346832	-0.521236	-0.25301	-1	-1.41861	-1.07278
CAC1672	CEA_G1685	CUST_1651_PI416587202	Rad3-related DNA helicase	-	COG1199KL	-0.22455	-0.421233	-0.132384	-0.471994	-1.05573	-0.929062
CAC1673	CEA_G1686	CUST_1652_PI416587202	Large subunit of NADH-dependent glutamate synthase	gltA	COG0067E, COG0069E, COG0070E	0.320079	0.540923	1.2507	2.78907	2.39552	-0.372458
CAC1674	CEA_G1687	CUST_1653_PI416587202	Small subunit of NADPH-dependent glutamate synthase	gltB	COG0493ER	0.15646	0.540386	0.661832	2.4208	2.22087	-0.291385
CAC1675	CEA_G1688	CUST_1654_PI416587202	Predicted transcriptional regulator (HTH winged helix type)	-	COG1959K	-0.23636	-0.998206	-1.34777	-1.54608	-1.49216	-1.38155
CAC1676	CEA_G1689	CUST_1655_PI416587202	hypothetical protein CAC1676	-	COG3881S	0.0250722	-0.45839	-0.312451	0.765067	0.277468	0.546462
CAC1677	CEA_G1690	CUST_1656_PI416587202	Predicted permease	-	COG0628R	0.221502	-0.348909	-0.982028	0.412521	-0.0193452	0.78369
CAC1678	CEA_G1691	CUST_1657_PI416587202	alanyl-tRNA synthetase	alaS	COG0013J	0.0707799	-0.49942	-0.444566	-0.329041	-0.363872	-0.267805
CAC1679	CEA_G1692	CUST_1658_PI416587202	hypothetical protein CAC1679	-	COG4472S	0.134849	-0.300131	-0.221041	-0.531059	-0.0255862	0.701497
CAC1680	CEA_G1693	CUST_1659_PI416587202	Holliday junction resolvase-like protein	-	COG0816L	0.406529	-0.0610714	-0.0207214	-0.469538	-0.0891323	0.750793
CAC1681	CEA_G1694	CUST_1660_PI416587202	hypothetical protein CAC1681	-	COG3906S	0.134752	-0.193	-0.130206	-0.573861	-0.0856667	0.588903
CAC1682	CEA_G1695	CUST_1661_PI416587202	Ferric uptake regulation protein	-	COG0735P	0.357132	-0.191445	-0.221961	-0.299315	0.138057	0.643408
CAC1683	CEA_G1696	CUST_1662_PI416587202	Predicted metal-dependent hydrolase of metallo-beta-lactamase superfamily	-	COG0595R	0.224181	0.439571	0.15313	-0.406461	-0.418812	1.27377
CAC1684	CEA_G1697	CUST_1663_PI416587202	TYPA/BIPA type GTPase	-	COG1217T	-0.438444	-1.00906	-0.637929	-0.1159	-0.89526	-0.216817
CAC1685	CEA_G1698	CUST_1664_PI416587202	Uncharacterized protein from YceG family	-	COG1559R	-0.53544	-0.985137	-0.927322	-0.31951	-0.835837	-0.144159
CAC1686	CEA_G1699	CUST_1665_PI416587202	S-adenosylmethionine-dependent methyltransferase	-	COG4122R	-0.662596	-0.989613	-0.916269	-0.543113	-0.889092	-0.251718
CAC1687	CEA_G1700	CUST_1666_PI416587202	Collagenase family protease	-	COG0826O	-0.54787	-0.956184	-0.974962	-0.663722	-1.07881	-0.347331
CAC1688	CEA_G1701	CUST_1667_PI416587202	Penicillin-binding protein	-	COG0768M	-0.560565	-0.913857	-0.590245	-0.558477	-1.33834	-1.53469
CAC1689	CEA_G1702	CUST_1668_PI416587202	sporulation sigma factor SigK	sigK	COG1191K	-0.561086	-0.641718	-1.01207	-0.801801	-0.61562	-0.0470358
CAC1690	CEA_G1703	CUST_1669_PI416587202	PilT ATPase involved in pili biogenesis	pilT	COG2805NU	-0.168117	-0.0222083	0.188757	0.589753	-0.298432	-0.439422
CAC1691	CEA_G1704	CUST_1670_PI416587202	Predicted glycosyltransferase	-	COG1215M	0.158795	-0.144425	0.129871	0.925083	0.786101	1.0933
CAC1692	CEA_G1705	CUST_1671_PI416587202	Cell division protein, ftsA	ftsA	COG0849D	0.593862	0.6008	1.20131	1.74729	2.55422	2.85441
CAC1693	CEA_G1706	CUST_1672_PI416587202	cell division protein FtsZ	ftsZ	COG0206D	0.457605	0.318368	0.480454	1.15851	1.42715	2.19497
CAC1694	CEA_G1707	CUST_1673_PI416587202	Sigma factor E processing enzyme, SpoIIGA	-	-	1.16001	1.1626	1.20536	2.93873	3.97826	2.10913
CAC1695	CEA_G1708	CUST_1674_PI416587202	sporulation sigma factor SigE	sigE	COG1191K	0.634819	0.770872	1.16122	1.31915	0.922282	0.817584
CAC1696	CEA_G1709	CUST_1675_PI416587202	sporulation sigma factor SigG	sigG	COG1191K	0.874045	1.23328	2.68039	2.26393	2.05041	0.131877
CAC1697	CEA_G1710	CUST_1676_PI416587202	Uncharacterized conserved protein, YMXH B.subtilis homolog	-	COG1873S	0.0245747	0.672895	0.252861	1.46695	2.55316	-0.160716
CAC1698	CEA_G1711	CUST_1677_PI416587202	hypothetical protein CAC1698	-	COG1327K	-0.531325	-0.373315	0.0157279	-2.3303	-1.48185	-0.47089
CAC1699	CEA_G1712	CUST_1678_PI416587202	Uncharacterized protein, YfiH family	-	COG1496S	-0.356007	-0.625195	-0.732329	-1.51363	-0.973489	-0.254221
CAC1700	CEA_G1713	CUST_1679_PI416587202	Response regulator (CheY-like receiver domain and DNA-binding HTH domain)	-	COG0745TK	-0.131644	-0.50436	-0.747717	-1.83123	-1.43279	-0.364144
CAC1701	CEA_G1714	CUST_1680_PI416587202	Sensory histidine kinase (with HAMP and PAS domains)	-	COG0642T	-0.113553	-0.226744	-0.484291	-1.93737	-1.83419	-1.17789
CAC1702	CEA_G1715	CUST_1681_PI416587202	hypothetical protein CAC1702	-	COG2148M	-1.44404	-0.134286	-1.31637	-0.411314	-1.51487	-0.104778
CAC1703	CEA_G1716	CUST_1682_PI416587202	Methyl-accepting chemotaxis protein (fragment)	-	COG0840NT	0.354796	-0.0499382	0.0145141	-0.720746	-2.03348	1.11949
CAC1704	CEA_G1717	CUST_1683_PI416587202	hypothetical protein CAC1704	-	-	0.533006	-1.2707	-0.280401	0.167783	-0.919459	0.164865
CAC1705	CEA_G1718	CUST_1684_PI416587202	Periplasmic phosphate-binding protein	-	COG0226P	-0.356228	-0.429815	0.100164	-1.24982	-0.983737	-2.33291
CAC1706	CEA_G1719	CUST_1685_PI416587202	Phosphate permease	-	COG0573P	-0.377446	-0.559512	-1.01702	-1.03641	-0.70023	-1.41648
CAC1707	CEA_G1720	CUST_1686_PI416587202	Permease component of ATP-dependent phosphate uptake system	-	COG0581P	-0.223789	-0.507169	-1.71569	-0.855376	-0.596002	0.0170575
CAC1708	CEA_G1721	CUST_1687_PI416587202	ATPase component of ABC-type phosphate transport system	-	COG1117P	-0.436418	-0.349287	-0.776591	-0.973183	-0.696131	-0.999522
CAC1709	CEA_G1722	CUST_1688_PI416587202	Phosphate uptake regulator	phoU	COG0704P	-0.515325	-0.47555	-0.233105	-0.871232	-0.709105	-2.02813
CAC1710	CEA_G1723	CUST_1689_PI416587202	Fe-S oxidoreductase, related to NifB/MoaA family with PDZ N-terminal domain	-	COG1625C	0.638225	0.144921	0.625218	1.51592	1.5595	1.71563
CAC1711	CEA_G1724	CUST_1690_PI416587202	GTP-binding protein EngA	engA	COG1160R	-0.129869	-0.557864	-0.46329	0.813513	0.875427	1.6543
CAC1712	CEA_G1725	CUST_1691_PI416587202	NAD(P)H-dependent glycerol-3-phosphate dehydrogenase	gpsA	COG0240C	-0.208336	-0.503417	-0.328602	0.497139	0.269359	1.36386
CAC1713	CEA_G1726	CUST_1692_PI416587202	Coat morphogenesis sporulation protein spoIVA	-	COG1159R, COG1160R	-0.218761	-0.202807	0.0810681	0.827516	1.09509	1.35298
CAC1714	CEA_G1727	CUST_1693_PI416587202	L-asparaginase	ansA	COG0252EJ	-0.738086	-0.932218	-0.826335	0.356308	0.521455	0.66728
CAC1715	CEA_G1728	CUST_1694_PI416587202	PLP-dependent aminotransferase	-	COG0436E	-0.435492	-0.772743	-0.541472	0.382044	0.520344	0.317476
CAC1716	CEA_G1729	CUST_1695_PI416587202	hypothetical protein CAC1716	-	COG1561S	-0.149215	-0.281331	-0.0934964	0.743355	1.0002	0.933179
CAC1717	CEA_G1730	CUST_1696_PI416587202	hypothetical protein CAC1717	-	COG2052S	-0.0602655	-0.167318	0.0784005	0.947868	1.13037	1.24225
CAC1718	CEA_G1731	CUST_1697_PI416587202	guanylate kinase	gmk	COG0194F	0.451567	-0.0461865	0.179003	1.05071	1.35508	1.66601
CAC1719	CEA_G1732	CUST_1698_PI416587202	DNA-directed RNA polymerase subunit omega	rpoZ	COG1758K	0.22738	-0.0267926	0.373982	0.998707	1.23456	1.85543
CAC1720	CEA_G1733	CUST_1699_PI416587202	bifunctional phosphopantothenoylcysteine decarboxylase/phosphopantothenate synthase	-	COG0452H	0.406116	-0.129241	0.452543	1.32944	1.48471	2.49982
CAC1721	CEA_G1734	CUST_1700_PI416587202	primosome assembly protein PriA	rpiA	COG1198L	0.380178	0.499064	0.871801	1.83417	1.45199	1.86532
CAC1722	CEA_G1735	CUST_1701_PI416587202	peptide deformylase	def	COG0242J	0.0280162	-0.0659799	0.200864	0.699938	0.50551	0.639879
CAC1723	CEA_G1736	CUST_1702_PI416587202	methionyl-tRNA formyltransferase	fmt	COG0223J	-0.0673791	-0.265623	-0.144003	0.304406	0.250414	0.782836
CAC1724	CEA_G1737	CUST_1703_PI416587202	Predicted metal-dependent peptidase	-	COG2738R	-0.081131	-0.19892	-0.335258	0.299674	0.299943	0.312685
CAC1725	CEA_G1738	CUST_1704_PI416587202	Predicted rRNA methylase, SUN family	-	COG0144J	-0.0608617	0.0152149	-0.128357	0.367541	0.412003	0.410627
CAC1726	CEA_G1739	CUST_1705_PI416587202	Predicted Fe-S-cluster redox enzyme, YLON B.subtilis ortholog	-	COG0820R	-0.0523072	0.0513497	0.136169	0.498431	0.528602	0.475607
CAC1727	CEA_G1740	CUST_1706_PI416587202	Protein serine/threonine phosphatase, PP2C family (YLOO B.subtilis ortholog)	-	COG0631T	-0.326689	0.0751705	0.0564022	0.266198	0.013588	0.223105
CAC1728	CEA_G1741	CUST_1707_PI416587202	Serine/threonine protein kinase, Pkn2 family (YLOP B.subtilis ortholog)	-	COG0515RTKL, COG2815S	0.15209	0.305756	-0.0876103	-0.097229	-0.401117	0.379479
CAC1729	CEA_G1742	CUST_1708_PI416587202	ribosome-associated GTPase	-	COG1162R	-0.121661	0.282773	0.420122	0.410274	0.00156505	0.00200078
CAC1730	CEA_G1743	CUST_1709_PI416587202	ribulose-phosphate 3-epimerase	-	COG0036G	-0.0895261	0.0876084	0.364384	0.571089	-0.151458	0.385756
CAC1731	CEA_G1744	CUST_1710_PI416587202	Predicted nucleotide-binding protein, YLOS B.subtilis ortholog	-	COG1564H	-0.438928	-0.0544872	0.482312	0.454347	-0.344634	-0.623226
CAC1732	CEA_G1745	CUST_1711_PI416587202	hypothetical protein CAC1732	-	-	-0.419897	-0.166349	0.0193605	0.34428	-0.561831	-0.417087
CAC1733	CEA_G1746	CUST_1712_PI416587202	Ribosomal protein L28	rpmB	COG0227J	0.411583	0.0893583	0.31304	1.65862	1.90751	2.86802
CAC1734	CEA_G1747	CUST_1713_PI416587202	Uncharacterized, alkaline shock induced protein	-	COG1302S	-0.191444	-0.211563	0.314452	0.542418	0.514892	0.152304
CAC1735	CEA_G1748	CUST_1714_PI416587202	Predicted kinase related to hydroxyacetone kinase, YLOV ortholog	-	COG1461R	-0.212351	-0.265589	-0.154061	1.09903	0.734807	1.3058
CAC1736	CEA_G1749	CUST_1715_PI416587202	RecG helicase	recG	COG1200LK	0.0314502	0.0472317	0.331119	1.31568	1.14331	1.01423
CAC1737	CEA_G1750	CUST_1716_PI416587202	N6-adenine-specific methylase	-	COG0742L	-0.244353	-0.0592852	0.21432	0.757113	0.462202	0.885355
CAC1738	CEA_G1751	CUST_1717_PI416587202	Phosphopantetheine adenylyltransferase	kdtB	COG0669H	-0.0744697	-0.390518	-0.37933	0.0571183	0.234983	0.885322
CAC1739	CEA_G1752	CUST_1718_PI416587202	Uncharacterized conserved protein (coiled-coil)	-	COG3599D	-0.0921479	-0.367882	-0.282024	0.173716	0.421896	0.732683
CAC1740	CEA_G1753	CUST_1719_PI416587202	Uncharcaterized membrane protein, YLBJ B.subtilis homolog	-	COG3314S	-0.476511	-0.210506	-0.0116405	-0.0526762	0.118895	1.04397
CAC1741	CEA_G1754	CUST_1720_PI416587202	Uncharacterized conserved protein, YLBM B.subtilis ortholog	-	COG1323R	-0.555203	-0.592186	0.0317091	0.0449949	-0.543787	-0.181191
CAC1742	CEA_G1755	CUST_1721_PI416587202	phosphotransacetylase	eutD	COG0280C	-0.963499	-0.524996	-0.51162	-0.888237	-1.01187	-0.744359
CAC1743	CEA_G1756	CUST_1722_PI416587202	Acetate kinase	askA	COG0282C	-0.760758	-0.593613	-0.721395	-1.34461	-1.50935	-1.47246
CAC1744	CEA_G1757	CUST_1723_PI416587202	Predicted Zn-finger-like protein, possible nucleic acid binding	-	COG1399R	-0.042223	-0.465836	-0.357078	-0.668205	-0.392399	-0.0822047
CAC1745	CEA_G1758	CUST_1724_PI416587202	50S ribosomal protein L32	rpmF	COG0333J	0.265839	-0.0427618	0.190639	0.333922	0.736502	0.714818
CAC1746	CEA_G1759	CUST_1725_PI416587202	fatty acid/phospholipid synthesis protein	plsX	COG0416I	0.653393	0.306626	0.541944	1.1197	1.36968	2.17219
CAC1747	CEA_G1760	CUST_1726_PI416587202	Acyl carrier protein, ACP	acpA	COG0236IQ	-0.451166	-0.550434	-0.0701017	0.686726	0.924038	0.763797
CAC1748	CEA_G1761	CUST_1727_PI416587202	ribonuclease III	rnc	COG0571K	-0.742135	-0.625999	-0.28741	-0.100618	-0.356998	0.112102
CAC1749	CEA_G1762	CUST_1728_PI416587202	BioB/LipA-like protein	-	COG1243KB	-0.818177	-0.651039	-0.243773	-0.265839	-0.425896	-0.620521
CAC1750	CEA_G1763	CUST_1729_PI416587202	SpoVS-related protein	-	COG2359S	0.103682	-0.0797253	0.516911	0.0276995	-0.118939	0.045041
CAC1751	CEA_G1764	CUST_1730_PI416587202	Chromosome segregation SMC protein, ATPase	smc	COG1196D	0.488678	0.492461	0.957405	1.35299	1.16046	1.18642
CAC1752	CEA_G1765	CUST_1731_PI416587202	Signal recognition particle GTPase, FtsY	ftsY	COG0552U	0.214071	0.357293	1.27613	0.945694	0.683524	-0.0768108
CAC1753	CEA_G1766	CUST_1732_PI416587202	hypothetical protein CAC1753	-	COG2739S	0.46018	0.403198	0.485752	0.974931	1.15184	0.640636
CAC1754	CEA_G1767	CUST_1733_PI416587202	Signal recognition particle GTPase Ffh	ffh	COG0541U	0.337234	0.0245332	-0.0891827	-0.375415	-0.233906	0.990654
CAC1755	CEA_G1768	CUST_1734_PI416587202	Ribosomal protein S16	rpsP	COG0228J	0.148891	-0.514811	-0.31308	-0.175381	0.461319	1.2727
CAC1756	CEA_G1769	CUST_1735_PI416587202	hypothetical protein CAC1756	-	COG1837R	0.0427113	-0.457631	-0.299267	-0.12944	0.187634	0.978194
CAC1757	CEA_G1770	CUST_1736_PI416587202	16S rRNA-processing protein	rimM	COG0806J	0.350243	0.544383	-0.208357	0.449446	0.898938	1.3538
CAC1758	CEA_G1771	CUST_1737_PI416587202	tRNA (guanine-N(1)-)-methyltransferase	trmD	COG0336J	0.408239	0.683687	-0.0621861	0.543304	1.05661	2.15442
CAC1759	CEA_G1772	CUST_1738_PI416587202	50S ribosomal protein L19	rplS	COG0335J	0.563089	0.188367	0.326026	0.78666	1.13429	2.53013
CAC1760	CEA_G1773	CUST_1739_PI416587202	Signal peptidase I	-	COG0681U	0.563682	0	0.900991	1.4998	1.36719	1.55041
CAC1761	CEA_G1774	CUST_1740_PI416587202	ribosomal biogenesis GTPase	rbgA	COG1161R	0.339485	-0.0222741	0.539131	1.64838	1.53974	1.81823
CAC1762	CEA_G1775	CUST_1741_PI416587202	ribonuclease HII	rnhB	COG0164L	0.188448	0.0830975	0.730025	1.49124	1.32316	0.974752
CAC1763	CEA_G1776	CUST_1742_PI416587202	hypothetical protein CAC1763	-	COG0792L	-0.352578	-0.3492	-0.776893	0.517561	0.0462123	1.31007
CAC1764	CEA_G1777	CUST_1743_PI416587202	Predicted glutamine amidotransferase	-	COG2071R	-0.0839243	-0.0830764	-0.288967	-0.946062	-0.0388347	0.622091
CAC1765	CEA_G1778	CUST_1744_PI416587202	ATPase, possible competence protein ComM	-	COG0606O	-0.422179	0.887654	-0.590295	0.0739655	0.713486	0.401312
CAC1766	CEA_G1779	CUST_1745_PI416587202	RNA polymerase factor sigma-70	-	COG1595K	-0.0244556	-0.261826	0.360909	-1.33556	-1.13548	-1.59662
CAC1767	CEA_G1780	CUST_1746_PI416587202	hypothetical protein CAC1767	-	-	-0.542176	-0.567896	-0.108252	-0.903213	-0.785826	-0.717128
CAC1768	CEA_G1781	CUST_1747_PI416587202	Uncharacterized conserved protein, TraB family	-	COG3735S	0.493943	0.426994	1.21622	-0.127637	0.173127	0.609326
CAC1770	CEA_G1782	CUST_1748_PI416587202	putative RNA polymerase sigma factor SigI	-	COG1191K	0.361691	0.0637507	0.807412	0.481042	0.387919	0.169225
CAC1771	CEA_G1783	CUST_1749_PI416587202	Uncharacterized protein, ykrI B.subtilis homolog	-	COG0085K	1.92873	0.200925	0.752038	0.0504222	0.389293	-0.861659
CAC1772	CEA_G1784	CUST_1750_PI416587202	Levansucrase	sacB1	-	3.37594	1.44168	0.697222	0.186399	0.549371	-1.38803
CAC1773	CEA_G1785	CUST_1751_PI416587202	Levanase	sacC	COG1621G	3.32903	1.59817	0.191136	0.262559	0.500769	-1.48292
CAC1774	CEA_G1786	CUST_1752_PI416587202	Levansucrase	sacB2	-	2.97788	1.2874	0.0414552	0.110125	0.293992	-0.0837866
CAC1775	CEA_G1788	CUST_1753_PI416587202	Predicted membrane protein	-	-	2.70791	2.16151	3.3663	2.72022	1.99408	3.57298
CAC1776	CEA_G1789	CUST_1754_PI416587202	HAD superfamily hydrolase	-	COG1011R	1.09126	1.31037	1.75087	1.33036	1.59849	2.01532
CAC1777	CEA_G1790	CUST_1755_PI416587202	Nudix (MutT-like) hydrolase	-	COG1051F	1.09228	1.28941	1.74495	1.64288	1.28248	0.754282
CAC1778	CEA_G1791	CUST_1756_PI416587202	Amidase from nicotinamidase family	-	COG1335Q	0.83619	1.2263	1.48266	1.59369	1.45137	0.572876
CAC1779	CEA_G1792	CUST_1757_PI416587202	hypothetical protein CAC1779	-	-	-1.11629	0.625168	0.569975	-1.25135	-1.96089	-1.28931
CAC1780	CEA_G1793	CUST_1758_PI416587202	nicotinate phosphoribosyltransferase	-	COG1488H	-0.297549	0.0635529	-0.474085	-1.21342	-2.16835	-3.16411
CAC1781	CEA_G1794	CUST_1759_PI416587202	Predicted nucleotidyltransferase	-	COG1057H	-0.286431	0.115668	-0.341557	-1.38701	-2.33384	-2.50389
CAC1782	CEA_G1795	CUST_1760_PI416587202	NAD synthetase	nadE	COG0171H, COG0388R	-0.242568	0.19467	-0.583497	-1.51455	-2.60294	-1.54467
CAC1783	CEA_G1796	CUST_1761_PI416587202	Proton/sodium-glutamate symport protein	gltT	COG1301C	-0.501618	-0.118541	-0.49647	-0.559216	-0.258873	-0.298222
CAC1784	CEA_G1797	CUST_1762_PI416587202	DNA uptake protein	smf	COG0758LU	0.00850066	0.319523	0.292972	0.409935	0.951701	1.02643
CAC1785	CEA_G1798	CUST_1763_PI416587202	DNA topoisomerase I	topA	COG0550L, COG0551L	0.372058	0.489535	0.335325	1.31537	1.20669	1.73822
CAC1786	CEA_G1799	CUST_1764_PI416587202	transcriptional repressor CodY	codY	COG4465K	0.0894613	-0.445843	-0.456478	0.702529	0.275391	1.06835
CAC1787	CEA_G1800	CUST_1765_PI416587202	30S ribosomal protein S2	rpsB	COG0052J	0.240182	-0.461018	-0.285644	0.695732	0.178971	0.59973
CAC1788	CEA_G1801	CUST_1766_PI416587202	elongation factor Ts	tsf	COG0264J	0.299042	-0.487999	-0.235767	1.11063	0.577364	0.659912
CAC1789	CEA_G1802	CUST_1767_PI416587202	uridylate kinase	pyrH	COG0528F	0.287047	-0.402866	-0.193751	0.466325	0.150476	0.462913
CAC1790	CEA_G1803	CUST_1768_PI416587202	ribosome recycling factor	frr	COG0233J	0.139816	-0.482423	-0.208131	0.354854	0.0282451	-0.0575924
CAC1791	CEA_G1804	CUST_1769_PI416587202	Undecaprenyl pyrophosphate synthase	-	COG0020I	0.00221068	-0.444488	-0.0539132	-0.0345277	-0.383731	-0.614987
CAC1792	CEA_G1805	CUST_1770_PI416587202	CDP-diglyceride synthetase	cdsA	COG0575I	0.0485621	-0.413455	-0.273179	-0.0205002	-0.398651	-0.423648
CAC1793	CEA_G1806	CUST_1771_PI416587202	P-loop ATPase domain fused to LexA-like protein	lexA	COG1974KT	0.354673	-0.00516411	0.104829	-0.0391684	-0.301367	-0.965264
CAC1794	CEA_G1807	CUST_1772_PI416587202	Predicted permease	-	COG0628R	-0.10177	-0.177147	-0.142517	0.114902	0.0837521	-1.14857
CAC1795	CEA_G1808	CUST_1773_PI416587202	1-deoxy-D-xylulose 5-phosphate reductoisomerase	-	COG0743I	-0.0242548	-0.203865	-0.882357	-0.416105	-0.920172	-0.662113
CAC1796	CEA_G1809	CUST_1774_PI416587202	Predicted membrane-associated Zn-dependent protease	-	COG0750M	-0.163508	-0.327138	-0.685285	-0.682634	-1.21342	-1.06598
CAC1797	CEA_G1810	CUST_1775_PI416587202	4-hydroxy-3-methylbut-2-en-1-yl diphosphate synthase	ispG	COG0821I	0.0182647	-0.352293	-0.70994	-1.04288	-1.24779	-1.5837
CAC1798	CEA_G1811	CUST_1776_PI416587202	hypothetical protein CAC1798	-	COG0779S	0.585814	0.0969219	0.724237	1.49468	1.52564	1.94678
CAC1799	CEA_G1812	CUST_1777_PI416587202	transcription elongation factor NusA	nusA	COG0195K	0.387277	-0.116136	0.385498	1.0699	0.860123	1.39188
CAC1800	CEA_G1813	CUST_1778_PI416587202	Uncharacterized conserved protein, YLXR B.subtilis homolog	-	COG2740K	0.19968	-0.0953521	0.367704	1.05206	0.74603	0.874393
CAC1801	CEA_G1814	CUST_1779_PI416587202	hypothetical protein CAC1801	-	COG1358J	0.247711	-0.144726	0.383597	0.888048	0.63895	0.875597
CAC1802	CEA_G1815	CUST_1780_PI416587202	translation initiation factor IF-2	infB	COG0532J	0.515222	0.140003	0.254615	0.760758	0.313112	1.2755
CAC1803	CEA_G1816	CUST_1781_PI416587202	ribosome-binding factor A	rbfA	COG0858J	0.494704	0.0891399	0.29426	0.893175	0.582376	1.29697
CAC1804	CEA_G1817	CUST_1782_PI416587202	Exopolyphosphatase family protein	-	COG0618R	0.283332	0.151446	0.216002	0.700767	0.310005	1.077
CAC1805	CEA_G1818	CUST_1783_PI416587202	tRNA pseudouridine synthase B	truB	COG0130J	0.735201	0.253054	0.411504	1.01655	0.505576	1.63321
CAC1806	CEA_G1819	CUST_1784_PI416587202	bifunctional riboflavin kinase/FMN adenylyltransferase	-	COG0196H	0.325196	0.234703	0.439059	1.04334	0.722009	1.14501
CAC1807	CEA_G1820	CUST_1785_PI416587202	30S ribosomal protein S15	rpsO	COG0184J	0.0662223	-0.18083	0.0795373	-0.238524	-0.189966	0.395719
CAC1808	CEA_G1821	CUST_1786_PI416587202	polynucleotide phosphorylase/polyadenylase	pnpA	COG1185J	-0.0737437	-0.0916147	-0.151032	0.230361	0.0653619	0.168653
CAC1809	CEA_G1822	CUST_1787_PI416587202	Uncharacterized conserved protein, YLMC B.subtilis ortholog	-	COG1873S	-0.340104	0.00525754	0.203777	0.554498	0.698359	0.604892
CAC1810	CEA_G1823	CUST_1788_PI416587202	aspartate kinase I	dapG	COG0527E	-0.017415	0.0777932	0.169047	0.862083	1.05957	1.07858
CAC1811	CEA_G1824	CUST_1789_PI416587202	Periplasmic serine protease, YMFB B.subtilis ortholog	-	COG0740OU	0.0759908	0.244885	0.311086	0.730739	0.674364	1.22517
CAC1812	CEA_G1825	CUST_1790_PI416587202	Sporulation protein SpoIIIE, DNA segregation ATPase	-	COG1674D	0.336262	0.32996	0.675405	0.780194	0.342954	0.755097
CAC1813	CEA_G1826	CUST_1791_PI416587202	Predicted Fe-S oxidoreductase	-	COG0621J	-0.281019	-0.241593	0.301094	-0.250217	-0.430235	-0.0324193
CAC1814	CEA_G1827	CUST_1792_PI416587202	Phosphatidylglycerophosphate synthase	pgsA	COG0558I	0.237593	-0.0433655	0.0482359	0.00688927	-0.350801	-0.3796
CAC1815	CEA_G1828	CUST_1793_PI416587202	recombinase A	recA	COG0468L	-0.133007	-0.504948	-0.664276	-1.3624	-1.14844	-0.78323
CAC1816	CEA_G1829	CUST_1794_PI416587202	hypothetical protein CAC1816	-	COG1418R	0.583136	0.502921	0.230046	-0.243405	-0.182639	0.648033
CAC1817	CEA_G1830	CUST_1795_PI416587202	Stage V sporulation protein, spoVS	-	COG2359S	1.79869	1.41563	1.92248	1.49687	2.46329	3.09056
CAC1818	CEA_G1831	CUST_1796_PI416587202	phosphoribose diphosphate:decaprenyl-phosphate phosphoribosyltransferase	-	COG0382H	0.970589	0.58595	0.827606	0.95829	1.15277	0.640486
CAC1819	CEA_G1832	CUST_1797_PI416587202	aspartate aminotransferase	aspB	COG0436E	0.29012	0.151296	0.510211	0.431687	0.239134	-0.234559
CAC1820	CEA_G1833	CUST_1798_PI416587202	Phosphocarrier Protein (Hpr)	-	COG1925G	0.0478459	0.208305	1.00228	0.542379	0.56441	-0.259424
CAC1821	CEA_G1834	CUST_1799_PI416587202	adenylosuccinate lyase	purB	COG0015F	-0.397492	-0.230002	0.46753	1.44595	-0.800279	-1.18679
CAC1822	CEA_G1835	CUST_1800_PI416587202	Fusion of predicted Zn-dependent amidase/peptidase (cell wall hydrolase/DD-carboxypeptidase family) and uncharacterized domain of ErfK family; peptodoglycan-binding domain	-	COG1376S, COG3409M	0.0112791	-0.516117	-0.30621	-0.128069	-1.14613	-0.311074
CAC1823	CEA_G1836	CUST_1801_PI416587202	hypothetical protein CAC1823	-	COG2127S	0.289692	0.0959444	0.280389	0.718757	-0.239935	-0.867215
CAC1824	CEA_G1837	CUST_1802_PI416587202	ATP-dependent Clp proteinase	clpA	COG0542O	0.106507	-0.201945	-0.510476	-1.23131	-1.28526	-1.12933
CAC1825	CEA_G1838	CUST_1803_PI416587202	homoserine O-succinyltransferase	metB	COG1897E	-0.316504	-0.243465	-3.67659	-5.49511	-5.39535	-3.26364
CAC1826	CEA_G1839	CUST_1804_PI416587202	hypothetical protein CAC1826	-	-	-0.722182	-0.678909	-3.62185	-6.329	-5.59487	-3.62067
CAC1827	CEA_G1840	CUST_1805_PI416587202	TldD-like protein fragment	-	-	-0.273942	-0.103882	-3.71282	-4.70071	-4.17098	-4.3814
CAC1828	CEA_G1841	CUST_1806_PI416587202	TldD protein fragment	-	COG0312R	-0.302799	-0.207779	-2.46003	-2.9424	-2.54494	-1.52489
CAC1829	CEA_G1842	CUST_1807_PI416587202	Predicted inactivated Zn-dependent peptidase, PMBA ortholog	-	COG0312R	-0.507996	-0.374123	-1.96073	-2.85392	-2.74787	-1.66959
CAC1831	CEA_G1844	CUST_1808_PI416587202	Protein containing Zn-finger domain	-	COG5273R	0.301871	0.45921	0.72001	-0.258477	0.440631	1.55322
CAC1832	CEA_G1845	CUST_1809_PI416587202	LexA repressor	lexA	COG1974KT	-0.200289	-0.167093	-0.162327	-1.74761	-0.980985	1.27685
CAC1833	CEA_G1846	CUST_1810_PI416587202	Cystathionine beta-lyase family protein, YNBB B.subtilis ortholog	-	COG4100P	0.0575734	-0.13734	0.166528	0.743241	0.207267	1.279
CAC1834	CEA_G1847	CUST_1811_PI416587202	Host factor I protein Hfq	-	COG1923R	-0.123022	0.0928373	0.261798	0.043932	-0.193147	0.707659
CAC1835	CEA_G1848	CUST_1812_PI416587202	tRNA delta(2)-isopentenylpyrophosphate transferase	miaA	COG0324J	0.075635	0.0855561	-0.121992	-0.767115	-0.146495	1.18288
CAC1836	CEA_G1849	CUST_1813_PI416587202	DNA mismatch repair protein	mutL	COG0323L	-0.0106648	0.0832815	-0.0417357	-0.484143	0.0422096	1.73561
CAC1837	CEA_G1850	CUST_1814_PI416587202	DNA mismatch repair protein	mutS	COG0249L	0.0973472	0.0258951	-0.089263	0.110322	0.246006	1.1919
CAC1838	CEA_G1851	CUST_1815_PI416587202	Predicted Fe-S oxidoreductase, YMCB B.subtilis ortholog	-	COG0621J	0	-0.265081	-0.257276	-0.246884	0.483232	1.05704
CAC1839	CEA_G1852	CUST_1816_PI416587202	hypothetical protein CAC1839	-	-	-0.655218	-0.903885	-0.937114	1.29196	0.0569813	-0.00772812
CAC1840	CEA_G1853	CUST_1817_PI416587202	Predicted acetyltransferase domain containing protein	-	COG0456R	-0.781361	-0.355817	-0.0484815	-0.870305	-0.599544	-0.801352
CAC1841	CEA_G1854	CUST_1818_PI416587202	Uncharacterized protein, related to Spore coat protein CotS	-	-	-0.0259462	0.485523	1.8458	0.00796072	-0.17458	-0.555719
CAC1842	CEA_G1855	CUST_1819_PI416587202	Uncharacterized protein, B.subtilis YTKC ortholog, related to regulatory protein UTXA	-	COG4824R	-0.719545	-0.471282	-0.0836191	-2.43191	-3.41575	0.233631
CAC1843	CEA_G1856	CUST_1820_PI416587202	Predicted transcriptional regulator, YDCN B.subtilis ortholog	-	COG1396K	-0.383098	-0.255714	0.541431	-0.5981	-0.618746	0.377058
CAC1844	CEA_G1857	CUST_1821_PI416587202	hypothetical protein CAC1844	-	-	-0.134984	-0.0264665	-0.0952947	-0.01351	-0.0108199	-0.0977075
CAC1845	CEA_G1858	CUST_1822_PI416587202	Flagellar motor protein MotB	motB	COG1360N	0.447088	0.942533	1.56698	1.85546	1.51216	0.755582
CAC1846	CEA_G1859	CUST_1823_PI416587202	flagellar motor protein MotA	motA	COG1291N	0.598168	1.02518	1.16007	1.89225	1.40171	1.37076
CAC1847	CEA_G1860	CUST_1824_PI416587202	4-hydroxy-3-methylbut-2-enyl diphosphate reductase/S1 RNA-binding domain protein	lytB	COG0539J, COG0761IM	0.839746	0.607662	1.03152	1.57789	1.37427	1.13174
CAC1848	CEA_G1861	CUST_1825_PI416587202	cytidylate kinase	cmk	COG0283F	0.0373153	-0.192247	0.12269	-0.814415	-0.94829	0.175815
CAC1849	CEA_G1862	CUST_1826_PI416587202	Predicted flavoprotein, YhiN family	-	COG2081R	0.159312	-0.276386	0.178073	0.951368	1.2542	1.70628
CAC1850	CEA_G1863	CUST_1827_PI416587202	Transcriptional regulators, RpiR family	-	COG1737K	-0.388945	-0.513202	-0.0740527	0.474994	0.663275	1.37486
CAC1851	CEA_G1864	CUST_1828_PI416587202	Predicted pseudouridylate synthase	-	COG1187J	-0.301778	-0.343963	0.0800944	0.253071	-0.582414	-1.10089
CAC1852	CEA_G1865	CUST_1829_PI416587202	Magnesium and cobalt transport protein	-	COG0598P	-0.159075	-0.491145	-0.0203792	0.043131	-0.257658	-0.391121
CAC1853	CEA_G1866	CUST_1830_PI416587202	Predicted membrane protein	-	-	-0.650287	-0.47174	-0.631981	-1.6778	-1.60682	-2.88679
CAC1854	CEA_G1867	CUST_1831_PI416587202	Nudix (MutT) family hydrolase	-	COG0494LR	-0.260204	-0.241636	-0.470343	-1.55624	-1.36042	-2.79376
CAC1855	CEA_G1868	CUST_1832_PI416587202	hypothetical protein CAC1855	-	-	-0.0966107	-0.333937	-0.0875292	-0.916969	-1.43248	-0.850082
CAC1856	CEA_G1869	CUST_1833_PI416587202	Ribonuclease HI	-	COG3341R	-0.167943	-0.230635	-1.13384	-0.640467	-0.883121	0.19291
CAC1857	CEA_G1870	CUST_1834_PI416587202	Predicted metal-dependent peptidase	-	COG3864S	0.0946779	-0.210306	-1.05058	-0.464537	-0.629303	0.406006
CAC1858	CEA_G1871	CUST_1835_PI416587202	MoxR-like ATPase	-	COG0714R	-0.163039	-0.4922	-1.1079	-0.994789	-0.56192	0.243284
CAC1859	CEA_G1872	CUST_1836_PI416587202	hypothetical protein CAC1859	-	-	-0.550247	-0.520886	-0.729006	-1.02914	-0.193838	0.321951
CAC1860	CEA_G1873	CUST_1837_PI416587202	hypothetical protein CAC1860	-	COG0543HC	-0.695093	-0.373298	-1.64476	0.041294	-0.961807	-0.659701
CAC1861	CEA_G1874	CUST_1838_PI416587202	Fragment flavodoxin oxidoreductase	-	-	-0.0369563	-0.684671	-1.82521	-0.115258	0.17194	2.69331
CAC1862	CEA_G1875	CUST_1839_PI416587202	hypothetical protein CAC1862	-	-	-0.249673	-0.589876	-0.244345	-0.233624	-0.100399	0.307458
CAC1863	CEA_G1876	CUST_1840_PI416587202	hypothetical protein CAC1863	-	-	0.116186	-0.564275	-1.08061	0.350345	0.871348	1.71012
CAC1864	CEA_G1877	CUST_1841_PI416587202	hypothetical protein CAC1864	-	-	-0.186434	-0.549013	0.311658	0.44209	-0.266703	0.0150915
CAC1865	CEA_G1878	CUST_1842_PI416587202	Site-specific recombinases, DNA invertase Pin homolog	-	COG1961L	-0.320588	-0.614278	-1.03689	-0.0638418	-0.0131202	0.294498
CAC1866	CEA_G1879	CUST_1843_PI416587202	Putative 4-Cys ferredoxin	-	-	-0.530303	-0.465445	-0.130986	0.467735	1.03644	0.999357
CAC1867	CEA_G1880	CUST_1844_PI416587202	Transcriptional regulator (phage-related) (Xre family)	-	COG1396K	-0.0260973	-0.58384	-0.592985	0.679288	-0.697065	0.611717
CAC1868	CEA_G1881	CUST_1845_PI416587202	Uncharacterized secreted protein, homolog YXKC Bacillus subtilis	-	-	1.11957	0.817895	0.364596	-0.0289335	-0.957286	-0.611706
CAC1869	CEA_G1882	CUST_1846_PI416587202	Predicted transcriptional regulator	-	COG1476K	0.958407	0.806872	0.55849	0.121186	0.981691	0.567213
CAC1870	CEA_G1883	CUST_1847_PI416587202	hypothetical protein CAC1870	-	-	1.628	0	-1.69878	-0.111701	0.7739	0.232033
CAC1871	CEA_G1884	CUST_1848_PI416587202	FtsK-like DNA segregation ATPase, YDCQ B.subtilis ortholog	-	COG1674D	0.7143	0.0881991	-1.74406	0.240753	1.13653	1.87717
CAC1872	CEA_G1885	CUST_1849_PI416587202	Replication initiation protein REP	repB	COG5655L	-0.427458	-0.26289	-0.319882	-0.846347	-1.16625	0.155161
CAC1873	CEA_G1886	CUST_1850_PI416587202	hypothetical protein CAC1873	-	-	-1.23584	-0.63714	0.891602	0.0240002	-0.897921	-1.50683
CAC1874	CEA_G1887	CUST_1851_PI416587202	hypothetical protein CAC1874	-	-	-0.774893	-0.619989	0.04803	0.236122	0.0443191	0.197729
CAC1875	CEA_G1888	CUST_1852_PI416587202	Hypothetical protein, CF-36 family	-	-	1.34503	0.657385	-0.158451	-0.858319	-1.83364	3.8205
CAC1876	CEA_G1889	CUST_1853_PI416587202	N-acetylmuramidase, autolytic enzyme, family 25 of glycosyl hydrolase ; peptodoglycan-binding domain	lyc	COG3409M, COG3757M	2.2592	1.17522	-0.624685	-0.405371	-0.0397781	5.21953
CAC1877	CEA_G1890	CUST_1854_PI416587202	Hypothetical protein, CF-8 family	-	-	0.884518	-0.16778	-0.34776	-0.493587	-1.86628	3.68434
CAC1878	CEA_G1891	CUST_1855_PI416587202	hypothetical protein CAC1878	-	-	0.68261	-0.0968194	0.292977	-0.754253	-1.35757	2.68102
CAC1879	CEA_G1892	CUST_1856_PI416587202	Uncharacterized, phage-related protein	-	COG1357S	0.972266	0.126233	-0.913886	-0.292624	-0.445682	3.77117
CAC1880	CEA_G1893	CUST_1857_PI416587202	Hypothetical protein, CF-35 family	-	-	0.831247	-0.237815	-0.412903	-1.37055	0.0504894	2.15055
CAC1881	CEA_G1894	CUST_1858_PI416587202	hypothetical protein CAC1881	-	-	0.344014	-0.115429	-1.90766	-1.21647	-1.30732	2.72017
CAC1882	CEA_G1895	CUST_1859_PI416587202	hypothetical protein CAC1882	-	-	0.723724	0.0529247	-1.45052	-0.91275	-1.38279	3.06499
CAC1883	CEA_G1896	CUST_1860_PI416587202	Uncharacterized phage related protein	-	COG3953R, COG5283S	0.539603	0.0712389	-2.07408	-0.195174	-0.912298	3.59845
CAC1884	CEA_G1897	CUST_1861_PI416587202	hypothetical protein CAC1884	-	-	3.24951	1.72415	-0.843882	0.718737	-0.717261	5.31764
CAC1885	CEA_G1898	CUST_1862_PI416587202	hypothetical protein CAC1885	-	-	0.953513	0.954933	-0.445676	-0.417221	-0.78263	4.83542
CAC1886	CEA_G1899	CUST_1863_PI416587202	Uncharacterized phage related protein	-	-	1.38944	0.995413	-0.308182	-0.367725	-0.140002	5.49472
CAC1887	CEA_G1900	CUST_1864_PI416587202	hypothetical protein CAC1887	-	-	3.0833	2.82519	1.5746	0.66868	1.28076	6.95372
CAC1888	CEA_G1901	CUST_1865_PI416587202	Uncharacterized phage related protein	-	-	2.56436	2.14227	0.538996	0.790682	1.43113	7.15538
CAC1889	CEA_G1902	CUST_1866_PI416587202	Uncharacterized phage related protein	-	COG5614R	2.16375	1.5615	0.815434	-0.0399908	0.163606	6.61236
CAC1890	CEA_G1903	CUST_1867_PI416587202	Phage related protein, possible DNA packing	-	-	2.269	1.56498	0.708358	-0.00898749	-0.00452699	6.80221
CAC1892	CEA_G1904	CUST_1868_PI416587202	hypothetical protein CAC1892	-	-	2.71531	2.31283	1.33441	1.56798	1.23718	8.49781
CAC1893	CEA_G1905	CUST_1869_PI416587202	ClpP family serine protease, possible phage related	-	COG0740OU	2.73252	2.61998	-0.108952	1.85468	2.13714	8.76247
CAC1894	CEA_G1906	CUST_1870_PI416587202	Phage-related, head portal protein	-	COG4695S	2.68529	2.60359	0.577211	1.47516	2.2355	8.51668
CAC1895	CEA_G1907	CUST_1871_PI416587202	Phage terminase-like protein, large subunit	-	COG4626R	0.856823	1.70373	-1.27074	0.242692	1.16363	5.50979
CAC1896	CEA_G1908	CUST_1872_PI416587202	Phage terminase-like protein, small subunit	-	COG3747L	1.79683	1.43066	-1.31239	0.898662	1.90219	6.63991
CAC1897	CEA_G1909	CUST_1873_PI416587202	Phage-related, Zn finger domain containing protein	-	COG1403V	0.295112	0.519918	-2.11191	-0.076178	-0.307101	3.87847
CAC1898	CEA_G1910	CUST_1874_PI416587202	hypothetical protein CAC1898	-	-	0.872571	1.35809	-2.21913	0.0315208	0.200007	5.5108
CAC1899	CEA_G1911	CUST_1875_PI416587202	hypothetical protein CAC1899	-	-	0.964124	0.470397	-0.455727	-0.500562	0.0352234	3.66853
CAC1900	CEA_G1912	CUST_1876_PI416587202	Phage regulatory Com-like protein, containing Zn-finger	-	COG4416R	1.20296	1.05882	-0.392228	0.0611673	-0.677988	5.34954
CAC1901	CEA_G1913	CUST_1877_PI416587202	hypothetical protein CAC1901	-	-	0.493376	0.674092	0.445704	-0.830126	-1.20737	4.23817
CAC1902	CEA_G1914	CUST_1878_PI416587202	hypothetical protein CAC1902	-	-	1.34584	1.84458	-0.287265	0.0577473	2.71008	7.11762
CAC1903	CEA_G1915	CUST_1879_PI416587202	hypothetical protein CAC1903	-	-	1.11572	1.05205	-0.210698	0.502706	-0.61605	3.51944
CAC1904	CEA_G1917	CUST_1880_PI416587202	hypothetical protein CAC1904	-	-	1.1036	1.26851	-0.311124	0.0864387	-1.2087	4.1036
CAC1905	CEA_G1918	CUST_1881_PI416587202	hypothetical protein CAC1905	-	-	1.11334	1.18738	-1.65576	-0.325874	-0.144301	4.64929
CAC1906	CEA_G1920	CUST_1882_PI416587202	hypothetical protein CAC1906	-	-	2.0239	2.07104	-1.06565	-0.0443673	-0.0168925	5.19867
CAC1907	CEA_G1921	CUST_1883_PI416587202	hypothetical protein CAC1907	-	-	1.02176	1.28877	-0.389283	0.0225853	0.438996	3.61653
CAC1908	CEA_G1922	CUST_1884_PI416587202	Predicted membrane protein	-	-	0.928842	1.5975	-1.91926	0.43977	2.11706	5.9107
CAC1909	CEA_G1924	CUST_1885_PI416587202	Ribonuclease D	rnd	COG0349J	3.08084	2.33703	1.89759	0.869918	2.02879	2.24674
CAC1910	CEA_G1925	CUST_1886_PI416587202	Predicted membrane protein	-	-	2.75831	2.37179	2.73984	1.52454	3.09888	3.76615
CAC1911	CEA_G1926	CUST_1887_PI416587202	hypothetical protein CAC1911	-	-	0.51721	0.436242	0.263706	0.0805941	-0.421434	-0.0434599
CAC1912	CEA_G1927	CUST_1888_PI416587202	Uncharacterized phage related protein	-	-	-0.0138035	0.0168886	-0.130691	-0.557514	-0.798775	0.860869
CAC1913	CEA_G1928	CUST_1889_PI416587202	Zn-finger containing protein	-	-	0.335901	0.747028	0.864928	-0.68655	-0.980964	2.86398
CAC1914	CEA_G1929	CUST_1890_PI416587202	hypothetical protein CAC1914	-	-	0.040141	0.177261	1.1194	0.348049	2.01245	2.10631
CAC1915	CEA_G1930	CUST_1891_PI416587202	hypothetical protein CAC1915	-	-	1.45139	0.676098	0.266285	-0.525478	-0.976419	1.60537
CAC1916	CEA_G1931	CUST_1892_PI416587202	hypothetical protein CAC1916	-	-	0.902937	1.03035	0.0564676	0.149021	-1.81706	0.80161
CAC1917	CEA_G1932	CUST_1893_PI416587202	hypothetical protein CAC1917	-	-	1.43844	0.734885	0.197163	0.295179	0.136913	2.07238
CAC1918	CEA_G1933	CUST_1894_PI416587202	hypothetical protein CAC1918	-	-	2.01662	1.16985	0.304589	-0.135679	0.0629723	4.88524
CAC1919	CEA_G1934	CUST_1895_PI416587202	Phage related SSB-like protein	-	COG0629L	0.929748	0.586483	-0.426023	-0.894997	-0.832236	2.04303
CAC1920	CEA_G1935	CUST_1896_PI416587202	Zn-finger containing protein	-	-	1.38041	1.28578	-0.613095	-0.548241	-0.826591	1.62635
CAC1921	CEA_G1936	CUST_1897_PI416587202	hypothetical protein CAC1921	-	-	2.14318	1.1292	-0.0575246	-1.04968	-0.735591	3.07913
CAC1922	CEA_G1937	CUST_1898_PI416587202	hypothetical protein CAC1922	-	-	1.94716	0.644226	-0.105846	-0.0189344	1.55802	3.56324
CAC1923	CEA_G1938	CUST_1899_PI416587202	hypothetical protein CAC1923	-	-	2.04456	1.08688	-0.306602	-2.99832	-0.523381	2.89747
CAC1924	CEA_G1939	CUST_1900_PI416587202	hypothetical protein CAC1924	-	-	2.18715	1.31577	0.0749072	-0.278019	0.146942	2.41975
CAC1926	CEA_G1940	CUST_1901_PI416587202	hypothetical protein CAC1926	-	-	0.734418	0.509394	0.581122	-0.794478	-1.79984	1.84888
CAC1927	CEA_G1942	CUST_1902_PI416587202	Hypothetical protein, CF-31 family	-	-	1.71542	1.12298	-0.194706	-0.161972	-0.227966	1.96295
CAC1928	CEA_G1943	CUST_1903_PI416587202	hypothetical protein CAC1928	-	-	2.18324	0.976233	-0.590123	0.0309195	-0.236249	2.82556
CAC1929	CEA_G1944	CUST_1904_PI416587202	hypothetical protein CAC1929	-	-	2.08582	2.2455	-0.244735	-0.39942	-0.0988783	2.36041
CAC1930	CEA_G1945	CUST_1905_PI416587202	Uncharacterized protein, MazG family	-	COG1694R	1.51689	0.0902833	0.265315	-0.721317	-1.09731	1.5713
CAC1931	CEA_G1946	CUST_1906_PI416587202	hypothetical protein CAC1931	-	-	0.459714	-0.0025372	0.0341935	-0.908234	-1.11851	0.48477
CAC1932	CEA_G1947	CUST_1907_PI416587202	hypothetical protein CAC1932	-	-	0.943581	0.0364571	-1.09703	-0.737963	-0.61671	1.41062
CAC1933	CEA_G1948	CUST_1908_PI416587202	hypothetical protein CAC1933	dnaL	COG1484L	1.06066	-0.0174932	-0.938753	-0.625989	-0.28581	1.31678
CAC1934	CEA_G1949	CUST_1909_PI416587202	hypothetical protein CAC1934	-	-	0.718797	0.192147	0.122744	-0.703129	-0.988137	0.786668
CAC1935	CEA_G1950	CUST_1910_PI416587202	hypothetical protein CAC1935	-	-	0.798026	0.186348	1.00248	-0.414962	-0.863748	0.744228
CAC1936	CEA_G1951	CUST_1911_PI416587202	hypothetical protein CAC1936	-	COG4712S	1.34952	0.344357	0.430332	-0.184648	-0.157314	1.75493
CAC1937	CEA_G1952	CUST_1912_PI416587202	hypothetical protein CAC1937	-	-	1.15068	0.358924	0.339952	-0.672837	0.440154	2.08943
CAC1938	CEA_G1953	CUST_1913_PI416587202	Predicted HD superfamily hydrolase	-	COG3481R	1.17437	0.146468	0.396813	-0.299317	-0.0230508	1.75948
CAC1939	CEA_G1954	CUST_1914_PI416587202	hypothetical protein CAC1939	-	-	1.28498	0.17035	0.204367	-0.327312	-0.193693	2.42753
CAC1940	CEA_G1955	CUST_1915_PI416587202	hypothetical protein CAC1940	-	-	0.500814	0.0425373	0.235238	-0.481376	-0.985405	1.06011
CAC1941	CEA_G1956	CUST_1916_PI416587202	Transcription regulator AbrB	abrB	COG2002K	1.05481	0.0595045	-0.00568196	-0.359771	-0.0739836	2.03531
CAC1942	CEA_G1958	CUST_1917_PI416587202	hypothetical protein CAC1942	-	-	0.987017	0.0355935	0.0903706	-0.592049	-0.682246	1.13879
CAC1943	CEA_G1959	CUST_1918_PI416587202	hypothetical protein CAC1943	-	COG4306S	-0.207675	0.551058	0.423462	0.996004	1.381	1.02689
CAC1944	CEA_G1960	CUST_1919_PI416587202	hypothetical protein CAC1944	-	-	0.769471	1.67945	0.0764702	0.298858	0.0564839	0.808263
CAC1945	CEA_G1961	CUST_1920_PI416587202	Phage related anti-repressor protein	-	COG3561K	1.91575	1.16838	0.712781	0.0109349	-0.725139	4.59847
CAC1946	CEA_G1963	CUST_1921_PI416587202	Phage related transcriptional regulator (Xre family)	-	COG1396K	1.39063	0.845942	0.0566758	-0.914147	-1.07756	3.32683
CAC1947	CEA_G1964	CUST_1922_PI416587202	Phage related transcriptional regulator (Xre family)	-	COG1396K	-0.198666	-0.691767	0.314538	0.758441	0.154712	-0.411169
CAC1948	CEA_G1965	CUST_1923_PI416587202	hypothetical protein CAC1948	-	-	-0.816479	-0.661853	0.899788	0.91192	0.646098	0.738738
CAC1949	CEA_G1966	CUST_1924_PI416587202	Possible TPR-repeat contaning protein	-	-	0.332525	0.458178	1.73124	0.125503	-0.092063	-1.01211
CAC1950	CEA_G1967	CUST_1925_PI416587202	hypothetical protein CAC1950	-	COG3655K	-1.45318	-0.671471	0.171042	-1.67709	-2.028	-3.01613
CAC1951	CEA_G1968	CUST_1926_PI416587202	Site-specific recombinases, DNA invertase Pin homolog	-	COG1961L	-0.422761	-0.06639	0.05301	-0.819702	-1.00452	-0.749569
CAC1952	CEA_G1969	CUST_1927_PI416587202	hypothetical protein CAC1952	-	-	-0.491429	-0.22847	-0.149585	-0.703509	-0.656344	-0.278613
CAC1953	CEA_G1970	CUST_1928_PI416587202	Predicted membrane protein	-	COG1950S	-0.159328	-0.810966	0.0445723	-0.520577	-0.4152	-0.337108
CAC1954	CEA_G1971	CUST_1929_PI416587202	hypothetical protein CAC1954	-	-	2.07179	0.302953	1.17458	-0.252217	-0.389133	-0.539485
CAC1955	CEA_G1973	CUST_1930_PI416587202	hypothetical protein CAC1955	-	COG5515S	-0.666887	-0.305181	0.520493	-1.23553	-0.752409	-0.760078
CAC1956	CEA_G1974	CUST_1931_PI416587202	Site-specific recombinases, DNA invertase Pin homolog	-	COG1961L	0.412678	0.109511	0.582342	-0.0181207	-0.255101	0.360061
CAC1958	CEA_G1975	CUST_1932_PI416587202	Predicted aldo/keto reductase, YTBE/YVGN B.subtilis ortholog	-	COG0656R	-0.533988	-0.242055	-0.299783	-0.117637	0.56315	0.314159
CAC1959	CEA_G1976	CUST_1933_PI416587202	Uncharacterized protein, YYAC B.subtilis homolog (fragment)	-	-	2.41677	4.25778	2.21921	2.88432	1.6432	2.33039
CAC1960	CEA_G1977	CUST_1934_PI416587202	Uncharacterized protein, YYAC B.subtilis homolog	-	-	2.32694	4.47698	2.46751	2.96687	3.00777	0.488264
CAC1961	CEA_G1978	CUST_1935_PI416587202	Predicted phosphohydrolase, Icc family	-	COG1409R	0.0742302	-0.099423	-0.327837	-0.564159	-1.22607	0.351388
CAC1962	CEA_G1979	CUST_1936_PI416587202	Predicted esterase of alpha/beta hydrolase superfamily, YBBA B.subtilis ortholog	-	COG2819R	-0.278785	-0.562039	0.591082	-0.933654	-1.25959	-1.39483
CAC1963	CEA_G1980	CUST_1937_PI416587202	5'-nucleotidase/2',3'-cyclic phosphodiesterase related enzyme	-	COG0737F	0.101599	-0.677652	0.352939	0.275951	0.204385	-0.196729
CAC1964	CEA_G1981	CUST_1938_PI416587202	Ribosomal protein S1	rpsA	COG0539J	-0.0372792	0.318221	0.0989722	0.213887	1.02282	0.409124
CAC1965	CEA_G1982	CUST_1939_PI416587202	Transcription elongation factor GreA	greA	COG0782K	-0.525445	-0.265622	-0.0528813	-1.15678	-0.530291	-1.87648
CAC1966	CEA_G1983	CUST_1940_PI416587202	Surface-layer related glycoprotein	-	-	0.662265	0.395714	0.580213	0.712359	1.00356	1.05982
CAC1968	CEA_G1984	CUST_1941_PI416587202	Pectate lyase related enzyme	-	-	0.358047	-0.231866	0.324719	0.841026	1.38749	-0.579634
CAC1969	CEA_G1985	CUST_1942_PI416587202	Possible plasmid transfer factor, TraK	-	COG3505U	-0.40262	-0.634084	-0.356392	-1.25679	-0.898544	0.268507
CAC1970	CEA_G1986	CUST_1943_PI416587202	hypothetical protein CAC1970	-	-	-0.340548	-0.536004	-0.253087	-0.901752	-1.06315	-1.01511
CAC1971	CEA_G1987	CUST_1944_PI416587202	hypothetical protein CAC1971	-	-	-0.101633	-0.482842	-0.765937	-0.802035	-1.5166	0.019411
CAC1972	CEA_G1988	CUST_1945_PI416587202	Predicted membrane protein	-	-	-1.26445	-1.60138	-0.210602	-0.780656	0.310693	-0.833682
CAC1973	CEA_G1989	CUST_1946_PI416587202	Hypothetical secreted protein	-	-	-0.571702	-0.886305	-0.506215	-1.11182	-1.89615	-0.996701
CAC1974	CEA_G1990	CUST_1947_PI416587202	Hypothetical secreted protein	-	-	-0.224314	-0.168724	0.300294	-0.0843997	-1.16337	-0.540456
CAC1975	CEA_G1991	CUST_1948_PI416587202	Hypothetical secreted protein	-	-	-0.0911957	-0.0585132	0.364415	-0.780749	-1.68757	-0.122248
CAC1976	CEA_G1992	CUST_1949_PI416587202	Hypothetical secreted protein	-	-	0.322429	-0.299395	0.0885047	-0.970796	-1.12184	-1.29641
CAC1977	CEA_G1993	CUST_1950_PI416587202	Predicted membrane protein	-	-	0.271267	0.427426	-0.269525	-0.733468	-0.531617	-1.17422
CAC1978	CEA_G1994	CUST_1951_PI416587202	Predicted membrane protein	-	COG2064NU	0.211621	0.430487	0.323333	-0.441355	-1.3222	-1.33247
CAC1979	CEA_G1995	CUST_1952_PI416587202	Predicted membrane protein	-	-	0.742793	0.33585	-0.164256	1.69795	-0.469554	2.78232
CAC1980	CEA_G1996	CUST_1953_PI416587202	Predicted ATPase involved in pili biogenesis	-	COG4962U	-0.0664516	-0.129365	0.332246	-0.82334	-0.592868	0.791641
CAC1981	CEA_G1997	CUST_1954_PI416587202	hypothetical protein CAC1981	-	COG0455D	0.127317	0.178621	-0.452548	-0.633773	-0.591127	-0.628547
CAC1982	CEA_G1998	CUST_1955_PI416587202	Predicted membrane protein	-	-	1.0105	0.436309	-0.275189	0.431443	0.206265	0.759742
CAC1983	CEA_G1999	CUST_1956_PI416587202	hypothetical protein CAC1983	-	-	-0.36973	0.0646028	0.535859	-0.523371	-0.802059	-0.652633
CAC1984	CEA_G2000	CUST_1957_PI416587202	Predicted permease	-	COG0697GER	-1.01215	-1.62164	-0.584812	0.310299	1.00326	-0.962135
CAC1985	CEA_G2001	CUST_1958_PI416587202	hypothetical protein CAC1985	-	-	2.06639	2.30491	2.35477	2.26673	1.12115	1.28655
CAC1986	CEA_G2002	CUST_1959_PI416587202	hypothetical protein CAC1986	-	-	2.15276	2.61644	3.31712	2.55924	1.63349	0.313677
CAC1988	CEA_G2003	CUST_1960_PI416587202	Ferrichrome-binding periplasmic protein	-	COG0614P	2.12042	2.93459	2.78216	3.10815	2.13615	1.16453
CAC1989	CEA_G2004	CUST_1961_PI416587202	ABC-type iron (III) transport system, ATPase component	-	COG1120PH	2.39339	2.92285	3.03147	2.54436	1.52454	0.949496
CAC1990	CEA_G2005	CUST_1962_PI416587202	ABC-type iron (III) transport system, permease component	-	COG0609P	2.62164	2.80306	3.07275	2.65807	1.43089	1.14754
CAC1991	CEA_G2006	CUST_1963_PI416587202	Uncharacterized protein, YIIM family	-	COG2258S	2.51084	3.07338	2.31816	2.26117	1.07685	1.55068
CAC1992	CEA_G2007	CUST_1964_PI416587202	molybdenum cofactor biosynthesis protein C	moaC	COG0315H	2.48428	2.97566	2.79319	2.38185	1.39757	0.827078
CAC1993	CEA_G2008	CUST_1965_PI416587202	Molybdenum cofactor biosynthesis enzyme MoaA, Fe-S oxidoreductase	moaA	COG2896H	1.11791	2.63224	2.82637	1.8524	-0.0873947	0.598635
CAC1994	CEA_G2009	CUST_1966_PI416587202	Molybdopterin biosynthesis enzyme, MoaB	moaB	COG0521H	3.13618	3.75827	3.40847	2.84809	1.88119	1.26836
CAC1995	CEA_G2010	CUST_1967_PI416587202	hypothetical protein CAC1995	-	-	3.23089	3.6602	3.67426	2.9133	2.07161	0.954732
CAC1996	CEA_G2011	CUST_1968_PI416587202	hypothetical protein CAC1996	-	-	3.10819	3.52954	2.57191	2.81969	2.11221	1.67086
CAC1997	CEA_G2012	CUST_1969_PI416587202	Predicted glycosyltransferase	-	COG1819GC	3.05298	3.50314	3.00439	2.8712	2.07502	1.37272
CAC1998	CEA_G2013	CUST_1970_PI416587202	ABC-type transport system, ATPase component	-	COG1136V	3.04815	3.43444	2.80844	2.87714	2.26777	1.66688
CAC1999	CEA_G2014	CUST_1971_PI416587202	hypothetical protein CAC1999	-	-	2.9655	3.25482	3.34502	2.81228	2.08795	0.551
CAC2000	CEA_G2015	CUST_1972_PI416587202	indolepyruvate oxidoreductase subunit B	iorB	COG1014C	2.96308	3.63808	2.7458	2.98321	2.58728	2.20448
CAC2001	CEA_G2016	CUST_1973_PI416587202	Indolepyruvate ferredoxin oxidoreductase, subunit alpha	iorA	COG4231C	2.83256	3.68855	3.00711	3.355	2.71856	2.20646
CAC2002	CEA_G2017	CUST_1974_PI416587202	Predicted iron-sulfur flavoprotein	-	COG0655R	2.92251	3.56316	3.01597	2.60752	1.69364	1.12298
CAC2003	CEA_G2018	CUST_1975_PI416587202	Predicted permease	-	COG0577V	2.22845	2.92564	4.1246	2.22746	1.02408	-0.40202
CAC2004	CEA_G2019	CUST_1976_PI416587202	Siderophore/Surfactin synthetase related protein	-	COG4908R	2.90403	3.04883	3.09763	3.06127	2.09758	1.45403
CAC2005	CEA_G2020	CUST_1977_PI416587202	Siderophore/Surfactin synthetase related protein	-	COG4908R	2.94997	3.01665	3.23548	3.00047	2.17854	2.58586
CAC2006	CEA_G2021	CUST_1978_PI416587202	Enzyme of siderophore/surfactin biosynthesis	-	COG0736I, COG2091H	3.1803	3.35355	3.44743	2.0878	1.25873	0.522748
CAC2007	CEA_G2022	CUST_1979_PI416587202	Predicted glycosyltransferase	-	COG1819GC	3.17993	3.30887	2.81214	2.50904	1.65607	1.95859
CAC2008	CEA_G2023	CUST_1980_PI416587202	3-oxoacyl-(acyl-carrier-protein) synthase	pksF	COG0304IQ	3.21547	3.39379	2.65468	2.62496	1.84998	1.69655
CAC2009	CEA_G2024	CUST_1981_PI416587202	3-Hydroxyacyl-CoA dehydrogenase	mmgB	COG1250I	3.02793	3.41282	2.75398	2.88076	2.46544	1.31795
CAC2010	CEA_G2025	CUST_1982_PI416587202	Predicted Fe-S oxidoreductase	-	COG1032C	3.28234	3.53353	2.84142	3.00362	2.50221	2.00523
CAC2011	CEA_G2026	CUST_1983_PI416587202	Possible 3-oxoacyl-	fabH	COG0332I	2.61807	3.27858	2.78693	2.67099	1.63468	0.593982
CAC2012	CEA_G2027	CUST_1984_PI416587202	Enoyl-CoA hydratase	fadB	COG1024I	3.13912	3.51909	2.76038	2.46667	1.74772	1.2958
CAC2013	CEA_G2028	CUST_1985_PI416587202	hypothetical protein CAC2013	-	-	3.05882	3.25169	2.75836	2.3833	1.71615	0.943543
CAC2014	CEA_G2029	CUST_1986_PI416587202	Predicted esterase	-	COG0824R	3.25149	3.45278	2.74953	2.48669	1.83543	0.693164
CAC2015	CEA_G2030	CUST_1987_PI416587202	hypothetical protein CAC2015	-	-	3.30467	3.35344	2.60071	2.18242	1.48769	1.31283
CAC2016	CEA_G2031	CUST_1988_PI416587202	Enoyl-CoA hydratase	fadB	COG1024I	3.25349	3.28262	2.38373	1.28118	1.18338	0.78723
CAC2017	CEA_G2032	CUST_1989_PI416587202	Acyl carrier protein	-	COG0236IQ	3.24237	2.90623	3.18209	1.26125	0.627612	-0.202332
CAC2018	CEA_G2033	CUST_1990_PI416587202	Aldehyde:ferredoxin oxidoreductase	-	COG2414C	3.64564	3.2459	2.19893	0.939908	0.398171	0.654406
CAC2019	CEA_G2034	CUST_1991_PI416587202	Malonyl CoA-acyl carrier protein transacylase	-	COG0331I	2.62523	2.74784	2.6316	1.66668	0.861506	1.81907
CAC2020	CEA_G2035	CUST_1992_PI416587202	Molybdopterin biosynthesis enzyme, MoeA, fused to molibdopterin-binding domain	moeA	COG0303H, COG1910P	3.14663	3.51559	5.18266	4.67735	4.69279	4.01293
CAC2021	CEA_G2036	CUST_1993_PI416587202	Molybdopterin biosynthesis enzyme, MoeA (short form)	moeA	COG0303H	2.84946	2.1448	2.66698	4.29746	3.31971	3.86317
CAC2022	CEA_G2037	CUST_1994_PI416587202	Molybdopterin biosynthesis enzyme, moaB	moaB	COG0521H	2.45013	1.94567	2.52196	2.42753	2.18743	3.23857
CAC2023	CEA_G2038	CUST_1995_PI416587202	Membrane protein, related to copy number protein COP from Clostridium perfringens plasmid pIP404 (GI:116928)	-	-	3.71525	2.35182	3.85729	3.59327	3.11533	2.94244
CAC2025	CEA_G2039	CUST_1997_PI416587202	hypothetical protein CAC2025	-	-	2.13245	1.78016	1.93507	1.58052	2.12345	1.44974
CAC2026	CEA_G2040	CUST_1998_PI416587202	Predicted flavodoxin	-	COG0426C	1.16094	1.04506	1.59973	0.196246	-0.205231	-0.0590673
CAC2027	CEA_G2041	CUST_1999_PI416587202	hypothetical protein CAC2027	-	-	-0.632209	0.2751	0.111516	-0.836972	-3.01027	0.238376
CAC2028	CEA_G2042	CUST_2000_PI416587202	Hypothetical protein, CF-4 family	-	-	-0.70556	0.70556	0.428388	-0.467569	-2.57343	-0.118985
CAC2029	CEA_G2043	CUST_2001_PI416587202	hypothetical protein CAC2029	-	-	-0.290192	0.253333	-0.591516	0.207395	-0.562118	0.659472
CAC2030	CEA_G2044	CUST_2002_PI416587202	hypothetical protein CAC2030	-	-	0.104377	-0.0911108	0.795278	0.102801	0.435061	-0.71082
CAC2031	CEA_G2045	CUST_2003_PI416587202	hypothetical protein CAC2031	-	-	-0.239665	-0.373725	0.992029	-0.50512	-0.563015	-0.806711
CAC2032	CEA_G2046	CUST_2004_PI416587202	hypothetical protein CAC2032	-	-	-0.114548	-0.121753	1.35153	0.336248	0.182726	-1.37494
CAC2033	CEA_G2047	CUST_2005_PI416587202	hypothetical protein CAC2033	-	-	-0.0964308	-0.0998836	1.10488	0.113104	0.0923586	-0.791428
CAC2034	CEA_G2048	CUST_2006_PI416587202	hypothetical protein CAC2034	-	-	0.183241	0.10512	0.910762	0.434273	-0.119091	-0.0411823
[truncated: 1,836 more rows]
